# Supplementary material for: Pan-cancer analysis identifies BIRC5 as a prognostic biomarker
Source: BMC Cancer. 2022 Mar 25;22:322. doi: 10.1186/s12885-022-09371-0 (PMC8953143; doi:10.1186/s12885-022-09371-0)
Supplement: Supplementary file 2 — Additional file 2: Additional Table 1 BIRC5 high impact mutations according to ICGC Data Portal. Additional Table 2 BIRC5 pathogenic mutations according to COSMIC. Additional Table 3 Top 100 genes co-expressed with BIRC5 for each cancer type. Additional Table 4 BIRC5 expression and clinicopathological features. [file 12885_2022_9371_MOESM2_ESM.zip]

Archive with 4 entries (4 files):
- Additional table 1 - BIRC5 high impact mutations according to ICGC Data Portal.xlsx
- Additional table 2 - BIRC5 pathogenic mutations according to COSMIC.xlsx
- Additional table 3 - Top 100 genes co-expressed with BIRC5 for each cancer type update 220222.xlsx
- Additional table 4 - BIRC5 expression and clinicopathological features update 220222.xlsx
