# Supplementary material for: Pan-cancer analysis identifies BIRC5 as a prognostic biomarker
Source: BMC Cancer. 2022 Mar 25;22:322. doi: 10.1186/s12885-022-09371-0 (PMC8953143; doi:10.1186/s12885-022-09371-0)
Supplement: Supplementary file 2 — Additional file 2: Additional Table 1 BIRC5 high impact mutations according to ICGC Data Portal. Additional Table 2 BIRC5 pathogenic mutations according to COSMIC. Additional Table 3 Top 100 genes co-expressed with BIRC5 for each cancer type. Additional Table 4 BIRC5 expression and clinicopathological features. [file 12885_2022_9371_MOESM2_ESM.zip › Additional table 1 - BIRC5 high impact mutations according to ICGC Data Portal.xlsx]

## Sheet: Additional table 1
Additional table 1 BIRC5 high impact mutations according to ICGC Data Portal
Project	Site	Tumour Type	Tumour Subtype	Number of donors with the current gene containing simple somatic mutations in the current project	Number of SSM-tested donors in the current project	Percentage of donors with the current gene	Mutations	Mutation ID	Genomic DNA Change	Type	Consequences	Clinical Significance	Donors affected	Clinical Evidence	Projects Mutation Observed
Nasopharyngeal cancer - CN	Nasopharynx	Nasopharyngeal cancer	Nasopharyngeal carcinoma, Asia		21	0.047619047619047616	1	MU121357631	chr17:g.76219595A>T	single base substitution	Missense: BIRC5 K153I, K130I - AC087645.1 F229I|Stop Gained: BIRC5 K91*|3 UTR: BIRC5 |Exon: BIRC5 |Downstream: BIRC5		2022-01-01	0	NACA-CN:1/21
Colorectal Cancer - CN	Colorectal	Colorectal cancer	Adenocarcinoma, non-Western		321	0.003115264797507788	1	MU113823067	chr17:g.76210415->C	insertion of <=200bp	Frameshift: BIRC5 L6F?|Upstream: BIRC5 - RP11-219G17.6 |Exon: BIRC5 |Downstream: AC087645.1		2022-01-01	0	COCA-CN:1/321
Liver Cancer - CN	Liver	Liver cancer	Hepatocellular carcinoma HBV-associated		402	0.0024875621890547263	1	MU83885357	chr17:g.76210400G>T	single base substitution	Start Lost: BIRC5 M1I|Upstream: BIRC5 - RP11-219G17.6 |Exon: BIRC5 |Downstream: AC087645.1		2022-01-01	0	LICA-CN:1/402
Skin Cutaneous melanoma - TCGA, US	Skin	Skin cancer	Cutaneous melanoma		466	0.002145922746781116	1	MU129326221	chr17:g.76219682C>T	single base substitution	Missense: AC087645.1 G200R|Stop Gained: BIRC5 Q120*|3 UTR: BIRC5 |Exon: BIRC5 |Downstream: BIRC5		2022-01-01	0	SKCM-US:1/466
Prostate Adenocarcinoma - TCGA, US	Prostate	Prostate cancer	Adenocarcinoma		497	0.002012072434607646	1	MU129667828	chr17:g.76212096C>T	single base substitution	Stop Gained: BIRC5 R91*, R68*|Upstream: BIRC5 - RP11-219G17.6 |3 UTR: BIRC5 |Exon: BIRC5 |Downstream: BIRC5 |Intron: BIRC5 - AC087645.1		2022-01-01	0	PRAD-US:1/497
Uterine Corpus Endometrial Carcinoma- TCGA, US	Uterus	Endometrial cancer	Uterine corpus endometrial carcinoma		531	0.0018832391713747645	1	MU129512802	chr17:g.76219573G>T	single base substitution	Missense: BIRC5 K83N - AC087645.1 S236Y|Stop Gained: BIRC5 E146*, E123*|3 UTR: BIRC5 |Exon: BIRC5 |Downstream: BIRC5		2022-01-01	0	UCEC-US:1/531
Chronic Lymphocytic Leukemia - ES	Blood	Chronic Lymphocytic Leukemia	CLL with mutated and unmutated IgVH		510	0.00196078431372549	1	MU114462840	chr17:g.76212777->GGTTGCG	insertion of <=200bp	Frameshift: BIRC5 A108GLR?, A85GLR? - AC087645.1 A274AQP?|Upstream: RP11-219G17.6 |3 UTR: BIRC5 |Exon: BIRC5 |Downstream: BIRC5 |Intron: BIRC5		2022-01-01	0	CLLE-ES:1/510
Breast Cancer - TCGA, US	Breast	Breast cancer	Ductal &amp; lobular		1020	0.000980392156862745	1	MU131731888	chr17:g.76212821G>T	single base substitution	Stop Gained: AC087645.1 S259* - BIRC5 E100*, E123*|Upstream: RP11-219G17.6 |3 UTR: BIRC5 |Exon: BIRC5 |Downstream: BIRC5 |Intron: BIRC5		2022-01-01	0	BRCA-US:1/1020
