# Supplementary material for: Pan-cancer analysis identifies BIRC5 as a prognostic biomarker
Source: BMC Cancer. 2022 Mar 25;22:322. doi: 10.1186/s12885-022-09371-0 (PMC8953143; doi:10.1186/s12885-022-09371-0)
Supplement: Supplementary file 2 — Additional file 2: Additional Table 1 BIRC5 high impact mutations according to ICGC Data Portal. Additional Table 2 BIRC5 pathogenic mutations according to COSMIC. Additional Table 3 Top 100 genes co-expressed with BIRC5 for each cancer type. Additional Table 4 BIRC5 expression and clinicopathological features. [file 12885_2022_9371_MOESM2_ESM.zip › Additional table 2 - BIRC5 pathogenic mutations according to COSMIC.xlsx]

## Sheet: Additional table 2
Additional table 2 BIRC5 pathogenic mutations according to COSMIC
Gene Name	Transcript	Census Tier 1	Sample Name	Sample ID	AA Mutation	CDS Mutation	Primary Tissue	Tissue Subtype 1	Tissue Subtype 2	Histology	Histology Subtype 1	Histology Subtype 2	Pubmed Id	CGP Study	Somatic Status	Sample Type	Zygosity	Genomic Co-ordinates
BIRC5	ENST00000301633.8	No	EXTERN_MELA_20140514_008	2839310	p.G30=	c.90C>T	Skin	Lower leg	NS	Malignant melanoma	NS	NS	28467829	-	Confirmed Somatic	Tumour Sample	Unknown	17:78214406..78214406
BIRC5	ENST00000301633.8	No	TCGA-EE-A20F-06	2121629	p.P35T	c.103C>A	Skin	NS	NS	Malignant melanoma	NS	NS	-	540	Confirmed Somatic	Unknown	Unknown	17:78214419..78214419
BIRC5	ENST00000301633.8	No	YUOTHO	2439352	p.P35L	c.104C>T	Skin	NS	NS	Malignant melanoma	NS	NS	26214590	-	Confirmed Somatic	Tumour Sample	Heterozygous	17:78214420..78214420
BIRC5	ENST00000301633.8	No	DN1121A	2549250	p.E36K	c.106G>A	Breast	NS	NS	Carcinoma	HER-positive carcinoma	NS	-	668	Confirmed Somatic	Tumour Sample	Unknown	17:78214422..78214422
BIRC5	ENST00000301633.8	No	PD18189a	2031853	p.E36K	c.106G>A	Breast	NS	NS	Carcinoma	Ductal carcinoma	NS	-	652	Confirmed Somatic	Unknown	Unknown	17:78214422..78214422
BIRC5	ENST00000301633.8	No	PD9576a	1649048	p.E36K	c.106G>A	Breast	NS	NS	Carcinoma	HER-positive carcinoma	NS	27406316	-	Confirmed Somatic	Unknown	Unknown	17:78214422..78214422
BIRC5	ENST00000301633.8	No	PT52	2521309	p.?	c.111+1G>A	Skin	NS	NS	Carcinoma	Basal cell carcinoma	NS	25759019	-	Confirmed Somatic	Tumour Sample	Unknown	17:78214428..78214428
BIRC5	ENST00000301633.8	No	TCGA-CQ-5332-01	2193878	p.?	c.112-2A>G	Upper aerodigestive tract	Head neck	NS	Carcinoma	Squamous cell carcinoma	NS	-	627	Confirmed Somatic	Unknown	Unknown	17:78214678..78214678
BIRC5	ENST00000301633.8	No	IM-95m	2807628	p.P47H	c.140C>A	Stomach	NS	NS	Carcinoma	Adenocarcinoma	NS	24807215	-	Variant of unknown origin	Cultured	Unknown	17:78214708..78214708
BIRC5	ENST00000301633.8	No	TCGA-A5-A0GJ-01	1783312	p.P52Q	c.155C>A	Endometrium	NS	NS	Carcinoma	Endometrioid carcinoma	NS	-	419	Variant of unknown origin	Tumour Sample	Heterozygous	17:78214723..78214723
BIRC5	ENST00000301633.8	No	2834129	2834129	p.E65K	c.193G>A	Skin	Mucosal	Anorectal	Malignant melanoma	NS	NS	28296713	-	Variant of unknown origin	Tumour Sample	Unknown	17:78214761..78214761
BIRC5	ENST00000301633.8	No	TCGA-55-8511-01	2194795	p.G66C	c.196G>T	Lung	NS	NS	Carcinoma	Adenocarcinoma	NS	-	417	Confirmed Somatic	Unknown	Unknown	17:78214764..78214764
BIRC5	ENST00000301633.8	No	TCGA-55-8616-01	2194747	p.P69L	c.206C>T	Lung	NS	NS	Carcinoma	Adenocarcinoma	NS	-	417	Confirmed Somatic	Unknown	Unknown	17:78214774..78214774
BIRC5	ENST00000301633.8	No	587222	1766748	p.D70Y	c.208G>T	Large intestine	Colon	NS	Carcinoma	Adenocarcinoma	NS	22895193	-	Variant of unknown origin	Tumour Sample	Unknown	17:78214776..78214776
BIRC5	ENST00000301633.8	No	TCGA-EK-A2RJ-01	2263069	p.E98Q	c.292G>C	Cervix	NS	NS	Carcinoma	Squamous cell carcinoma	NS	-	415	Confirmed Somatic	Tumour Sample	Unknown	17:78216665..78216665
BIRC5	ENST00000301633.8	No	TCGA-EA-A3HT-01	2193403	p.C107S	c.319T>A	Cervix	NS	NS	Carcinoma	Squamous cell carcinoma	NS	-	415	Confirmed Somatic	Unknown	Unknown	17:78216692..78216692
BIRC5	ENST00000301633.8	No	TCGA-EE-A2GI-06	2121659	p.F109=	c.327C>T	Skin	NS	NS	Malignant melanoma	NS	NS	-	540	Confirmed Somatic	Unknown	Unknown	17:78216700..78216700
BIRC5	ENST00000301633.8	No	TCGA-UY-A9PH-01	2457405	p.E117K	c.349G>A	Urinary tract	Bladder	NS	Carcinoma	NS	NS	-	413	Confirmed Somatic	Tumour Sample	Unknown	17:78216722..78216722
BIRC5	ENST00000301633.8	No	TCGA-DW-7838-01	2194071	p.E118K	c.352G>A	Kidney	NS	NS	Carcinoma	Papillary renal cell carcinoma	NS	-	543	Confirmed Somatic	Unknown	Unknown	17:78216725..78216725
BIRC5	ENST00000301633.8	No	TCGA-D8-A147-01	1900046	p.E123*	c.367G>T	Breast	NS	NS	Carcinoma	NS	NS	-	414	Confirmed Somatic	Tumour Sample	Unknown	17:78216740..78216740
BIRC5	ENST00000301633.8	No	SS_L18	2440517	p.L125F	c.375G>C	Haematopoietic and lymphoid	Skin	NS	Lymphoid neoplasm	Mycosis fungoides-Sezary syndrome	NS	26551667	-	Confirmed Somatic	Tumour Sample	Unknown	17:78216748..78216748
BIRC5	ENST00000301633.8	No	TCGA-Z2-A8RT-06	2339487	p.L127=	c.379C>T	Skin	NS	NS	Malignant melanoma	NS	NS	-	540	Confirmed Somatic	Unknown	Unknown	17:78216752..78216752
BIRC5	ENST00000301633.8	No	TCGA-KK-A8IH-01	2385982	p.D128Y	c.382G>T	Prostate	NS	NS	Carcinoma	Adenocarcinoma	NS	-	435	Confirmed Somatic	Tumour Sample	Unknown	17:78216755..78216755
BIRC5	ENST00000301633.8	No	TCGA-85-A4CL-01	2195132	p.R131K	c.392G>A	Lung	NS	NS	Carcinoma	Squamous cell carcinoma	NS	-	418	Confirmed Somatic	Unknown	Unknown	17:78216765..78216765
BIRC5	ENST00000301633.8	No	05-144E1	2575107	p.R131S	c.393A>C	Prostate	NS	NS	Carcinoma	Adenocarcinoma	NS	26928463	-	Confirmed Somatic	Tumour Sample	Unknown	17:78216766..78216766
BIRC5	ENST00000301633.8	No	TCGA-EA-A3HT-01	2193403	p.K133N	c.399G>C	Cervix	NS	NS	Carcinoma	Squamous cell carcinoma	NS	-	415	Confirmed Somatic	Unknown	Unknown	17:78216772..78216772
BIRC5	ENST00000301633.8	No	ESCC_25	2479533	p.I136V	c.406A>G	Oesophagus	NS	NS	Carcinoma	Squamous cell carcinoma	NS	26873401	-	Confirmed Somatic	Unknown	Unknown	17:78216779..78216779
BIRC5	ENST00000301633.8	No	XG5	2809771	p.E139*	c.415G>T	Haematopoietic and lymphoid	NS	NS	Lymphoid neoplasm	Plasma cell myeloma	NS	30545397	-	Variant of unknown origin	Cultured	Heterozygous	17:78223471..78223471
BIRC5	ENST00000301633.8	No	TCGA-C4-A0F1-01	1779242	p.E139K	c.415G>A	Urinary tract	Bladder	NS	Carcinoma	NS	NS	-	413	Confirmed Somatic	Tumour Sample	Unknown	17:78223471..78223471
BIRC5	ENST00000301633.8	No	T116	2658237	p.E146*	c.436G>T	Large intestine	NS	NS	Carcinoma	Adenocarcinoma	NS	27149842	-	Confirmed Somatic	Unknown	Unknown	17:78223492..78223492
BIRC5	ENST00000301633.8	No	HCC2998	1998441	p.E146*	c.436G>T	Large intestine	Colon	NS	Carcinoma	Adenocarcinoma	NS	23856246	-	Confirmed Somatic	Cultured	Heterozygous	17:78223492..78223492
BIRC5	ENST00000301633.8	No	HCC2998	2301977	p.E146*	c.436G>T	Large intestine	NS	NS	Carcinoma	Adenocarcinoma	NS	24755471	-	Previously Reported	Cultured	Heterozygous	17:78223492..78223492
BIRC5	ENST00000301633.8	No	TCGA-EY-A1GI-01	2198283	p.E146*	c.436G>T	Endometrium	NS	NS	Carcinoma	Endometrioid carcinoma	NS	-	419	Confirmed Somatic	Unknown	Unknown	17:78223492..78223492
BIRC5	ENST00000301633.8	No	TCGA-FI-A2D0-01	2198302	p.A151V	c.452C>T	Endometrium	NS	NS	Carcinoma	Endometrioid carcinoma	NS	-	419	Confirmed Somatic	Unknown	Unknown	17:78223508..78223508
