# Supplementary material for: Pan-cancer analysis identifies BIRC5 as a prognostic biomarker
Source: BMC Cancer. 2022 Mar 25;22:322. doi: 10.1186/s12885-022-09371-0 (PMC8953143; doi:10.1186/s12885-022-09371-0)
Supplement: Supplementary file 2 — Additional file 2: Additional Table 1 BIRC5 high impact mutations according to ICGC Data Portal. Additional Table 2 BIRC5 pathogenic mutations according to COSMIC. Additional Table 3 Top 100 genes co-expressed with BIRC5 for each cancer type. Additional Table 4 BIRC5 expression and clinicopathological features. [file 12885_2022_9371_MOESM2_ESM.zip › Additional table 3 - Top 100 genes co-expressed with BIRC5 for each cancer type update 220222.xlsx]

## Sheet: Additional table 3
Additional table 3 Top 100 genes co-expressed with BIRC5 for each cancer type
Correlated Gene	Cytoband	Spearman's Correlation	p-Value	q-Value	Cancer type	Cohort
KIF2C	1p34.1	0.9382638414217356	7.53357367272635e-36	1.4849427066310909e-31	Adrenocortical carcinoma	ACC
CDCA5	11q13.1	0.9356937799043061	3.2526031195736624e-35	3.205603004495823e-31	Adrenocortical carcinoma	ACC
NUF2	1q23.3	0.9310457963089546	3.9544433138552675e-34	2.598201071980039e-30	Adrenocortical carcinoma	ACC
AURKB	17p13.1	0.9271633629528366	2.7970736059238397e-33	1.3783279461591202e-29	Adrenocortical carcinoma	ACC
TROAP	12q13.12	0.925276828434723	6.961839397755552e-33	2.744496327383193e-29	Adrenocortical carcinoma	ACC
HJURP	2q37.1	0.9225427204374572	2.5037504823577905e-32	8.225237626292402e-29	Adrenocortical carcinoma	ACC
SPAG5	17q11.2	0.9218591934381405	3.4226942304160945e-32	9.637817996533092e-29	Adrenocortical carcinoma	ACC
DEPDC1	1p31.3	0.9206288448393709	5.965927432725378e-32	1.469929945330624e-28	Adrenocortical carcinoma	ACC
KIFC1	6p21.32	0.9199453178400547	8.092081425007757e-32	1.7722557440925322e-28	Adrenocortical carcinoma	ACC
CDC20	1p34.2	0.9167190704032808	3.2914773852633096e-31	6.487831074092509e-28	Adrenocortical carcinoma	ACC
CEP55	10q23.33	0.9158441558441559	4.76857560850813e-31	8.544853983573068e-28	Adrenocortical carcinoma	ACC
CDK1	10q21.2	0.9154066985645933	5.731032465134567e-31	9.413698410022287e-28	Adrenocortical carcinoma	ACC
CCNA2	4q27	0.911660970608339	2.6590064198706756e-30	3.954225962570543e-27	Adrenocortical carcinoma	ACC
UBE2C	20q13.12	0.9115242652084758	2.8085415999181982e-30	3.954225962570543e-27	Adrenocortical carcinoma	ACC
CENPA	2p23.3	0.9088721804511277	7.979734976544375e-30	1.0485903741511078e-26	Adrenocortical carcinoma	ACC
CKAP2L	2q14.1	0.9082980177717018	9.962005975838482e-30	1.2272568736859521e-26	Adrenocortical carcinoma	ACC
CDCA8	1p34.3	0.9076144907723855	1.294901366577137e-29	1.5014000492118795e-26	Adrenocortical carcinoma	ACC
PBK	8p21.1	0.9064661654135336	2.002598639548408e-29	2.1929567657854818e-26	Adrenocortical carcinoma	ACC
KIF18B	17q21.31	0.900287081339713	1.9066183195412952e-28	1.9779659840251827e-25	Adrenocortical carcinoma	ACC
TOP2A	17q21.2	0.896896787423103	6.17197431002068e-28	6.082789281240882e-25	Adrenocortical carcinoma	ACC
SPC25	2q24.3	0.8955844155844157	9.619755849788385e-28	8.698375519060776e-25	Adrenocortical carcinoma	ACC
NCAPH	2q11.2	0.8955570745044427	9.708500909103397e-28	8.698375519060776e-25	Adrenocortical carcinoma	ACC
RAD54L	1p34.1	0.8953656869446344	1.0352331549843046e-27	8.871948138215491e-25	Adrenocortical carcinoma	ACC
E2F2	1p36.12	0.8950375939849621	1.155360277164972e-27	9.488877676332817e-25	Adrenocortical carcinoma	ACC
CENPM	22q13.2	0.8948462064251534	1.2315656471326034e-27	9.710156188252297e-25	Adrenocortical carcinoma	ACC
RRM2	2p25.1	0.8936705399863294	1.818433622828438e-27	1.3785825053681285e-24	Adrenocortical carcinoma	ACC
EXO1	1q43	0.8932604237867392	2.0809848499171304e-27	1.519196013952465e-24	Adrenocortical carcinoma	ACC
PCLAF	15q22.31	0.8930143540669858	2.2557839041304728e-27	1.587991304796991e-24	Adrenocortical carcinoma	ACC
PLK1	16p12.2	0.8920574162679423	3.0811504222436905e-27	2.094226068029151e-24	Adrenocortical carcinoma	ACC
BUB1	2q13	0.8912098427887901	4.0512944696606e-27	2.6618355097160028e-24	Adrenocortical carcinoma	ACC
PTTG1	5q33.3	0.8898974709501026	6.162300467073686e-27	3.918229177628691e-24	Adrenocortical carcinoma	ACC
RAD51	15q15.1	0.8890772385509231	7.987662023272993e-27	4.920150191897936e-24	Adrenocortical carcinoma	ACC
DLGAP5	14q22.3	0.8885850991114149	9.323991709474841e-27	5.569248502589655e-24	Adrenocortical carcinoma	ACC
KIF15	3p21.31	0.8841831852358165	3.604450468180431e-26	2.089627152303073e-23	Adrenocortical carcinoma	ACC
KIF4A	Xq13.1	0.883280929596719	4.723552497605834e-26	2.660169808008817e-23	Adrenocortical carcinoma	ACC
CDC45	22q11.21	0.883144224196856	4.920131435759781e-26	2.6939086313961404e-23	Adrenocortical carcinoma	ACC
ZWINT	10q21.1	0.881257689678742	8.592414201315361e-26	4.577434495192624e-23	Adrenocortical carcinoma	ACC
IQGAP3	1q22	0.880656185919344	1.0243697421842856e-25	5.313513681103803e-23	Adrenocortical carcinoma	ACC
NDC80	18p11.32	0.8805194805194805	1.0659818539311837e-25	5.3875816212404e-23	Adrenocortical carcinoma	ACC
CDCA2	8p21.2	0.8796445659603553	1.3738128708005993e-25	6.769806374087653e-23	Adrenocortical carcinoma	ACC
ASPM	1q31.3	0.8788790157211208	1.712511839658428e-25	8.233005090611531e-23	Adrenocortical carcinoma	ACC
CDCA3	12p13.31	0.8782228298017771	2.0661134466226508e-25	9.696467177709302e-23	Adrenocortical carcinoma	ACC
MKI67	10q26.2	0.8779494190020509	2.233482576215906e-25	1.0238180246463193e-22	Adrenocortical carcinoma	ACC
GTSE1	22q13.31	0.8778400546821596	2.304046539516945e-25	1.0321604850095114e-22	Adrenocortical carcinoma	ACC
PRC1	15q26.1	0.8760902255639094	3.774743916549027e-25	1.6534217186466193e-22	Adrenocortical carcinoma	ACC
TACC3	4p16.3	0.8748598769651402	5.317447040364851e-25	2.278526056796339e-22	Adrenocortical carcinoma	ACC
CENPF	1q41	0.8736842105263158	7.352708223159893e-25	3.083600676312865e-22	Adrenocortical carcinoma	ACC
CDKN3	14q22.2	0.8734381408065618	7.865524108553506e-25	3.2299447021603784e-22	Adrenocortical carcinoma	ACC
DTL	1q32.3	0.8733561175666438	8.04403984531771e-25	3.2358381508379056e-22	Adrenocortical carcinoma	ACC
UHRF1	19p13.3	0.8722351332877649	1.0914463656440233e-24	4.302699862641869e-22	Adrenocortical carcinoma	ACC
FOXM1	12p13.33	0.8705673274094328	1.70956706222803e-24	6.607309090897393e-22	Adrenocortical carcinoma	ACC
BUB1B	15q15.1	0.8701025290498972	1.935163330559366e-24	7.335385463203012e-22	Adrenocortical carcinoma	ACC
PKMYT1	16p13.3	0.868872180451128	2.680521244315337e-24	9.96901023522634e-22	Adrenocortical carcinoma	ACC
UBE2T	1q32.1	0.867942583732057	3.421273639684497e-24	1.2488282354040948e-21	Adrenocortical carcinoma	ACC
SGO1	3p24.3	0.8646889952153108	7.922304928152396e-24	2.839210044342034e-21	Adrenocortical carcinoma	ACC
SKA3	13q12.11	0.8642788790157212	8.793175373544497e-24	3.0950407104988497e-21	Adrenocortical carcinoma	ACC
NEK2	1q32.3	0.8640054682159948	9.424534384959025e-24	3.259070127402234e-21	Adrenocortical carcinoma	ACC
TK1	17q25.3	0.8635133287764867	1.0673359469914156e-23	3.627286008818585e-21	Adrenocortical carcinoma	ACC
AURKA	20q13.2	0.8624196855775804	1.4048934868046e-23	4.693534833628046e-21	Adrenocortical carcinoma	ACC
NCAPG	4p15.31	0.8619822282980178	1.5670891893524353e-23	5.148149168554309e-21	Adrenocortical carcinoma	ACC
MYBL2	20q13.12	0.8619002050580998	1.5994569615812968e-23	5.168343634381794e-21	Adrenocortical carcinoma	ACC
ERCC6L	Xq13.1	0.8615721120984277	1.7355256600735057e-23	5.5175719815659466e-21	Adrenocortical carcinoma	ACC
PTTG3P	8q13.1	0.8603283275037119	2.360653616359593e-23	7.329565519892421e-21	Adrenocortical carcinoma	ACC
SHCBP1	16q11.2	0.8602870813397131	2.3847379487177143e-23	7.329565519892421e-21	Adrenocortical carcinoma	ACC
RACGAP1	12q13.12	0.8602323991797675	2.4170349489777653e-23	7.329565519892421e-21	Adrenocortical carcinoma	ACC
ASF1B	19p13.12	0.8574709501025294	4.733078518834324e-23	1.41354107098096e-20	Adrenocortical carcinoma	ACC
KIF23	15q23	0.8550649350649348	8.404005502735844e-23	2.4724082457377046e-20	Adrenocortical carcinoma	ACC
MCM10	10p13	0.8503075871496921	2.538257074600806e-22	7.357586058449484e-20	Adrenocortical carcinoma	ACC
KIF11	10q23.33	0.8466165413533832	5.8302086217348245e-22	1.6654962629422483e-19	Adrenocortical carcinoma	ACC
CCNB2	15q22.2	0.8461517429938481	6.463815394252577e-22	1.8201180748016077e-19	Adrenocortical carcinoma	ACC
KIF14	1q32.1	0.841995898838004	1.6019199624632214e-21	4.447245687339797e-19	Adrenocortical carcinoma	ACC
TYMS	18p11.32	0.8397539302802461	2.585774919383488e-21	7.078917977217768e-19	Adrenocortical carcinoma	ACC
FAM111B	11q12.1	0.8376760082023242	4.004010610590582e-21	1.0811377143198764e-18	Adrenocortical carcinoma	ACC
TPX2	20q11.21	0.8344497607655502	7.800398160178889e-21	2.0777520018281903e-18	Adrenocortical carcinoma	ACC
ORC1	1p32.3	0.8337719328419851	8.957281623298684e-21	2.354093041024538e-18	Adrenocortical carcinoma	ACC
NEIL3	4q34.3	0.8336842105263156	9.118622074370893e-21	2.364962627735851e-18	Adrenocortical carcinoma	ACC
PIF1	15q22.31	0.8313328776486671	1.465815979558138e-20	3.724533866774559e-18	Adrenocortical carcinoma	ACC
SGO2	2q33.1	0.8313055365686941	1.4738655654630186e-20	3.724533866774559e-18	Adrenocortical carcinoma	ACC
MELK	9p13.2	0.8301025290498975	1.8736535795340928e-20	4.674884266607152e-18	Adrenocortical carcinoma	ACC
TICRR	15q26.1	0.8246616541353381	5.421561638816737e-20	1.3358050182839587e-17	Adrenocortical carcinoma	ACC
KIF20A	5q31.2	0.8244155844155838	5.683518042268527e-20	1.3830595571747523e-17	Adrenocortical carcinoma	ACC
PSRC1	1p13.3	0.8236500341763502	6.579148337889485e-20	1.581482840099264e-17	Adrenocortical carcinoma	ACC
CENPU	4q35.1	0.822775119617225	7.77011286245715e-20	1.845261381107143e-17	Adrenocortical carcinoma	ACC
MCM6	2q21.3	0.8211073137388927	1.0643337283721737e-19	2.4975097761837996e-17	Adrenocortical carcinoma	ACC
STMN1	1p36.11	0.8139166097060833	3.9850492990269525e-19	9.241094909778854e-17	Adrenocortical carcinoma	ACC
ESCO2	8p21.1	0.8089952153110048	9.522807091519968e-19	2.1826052393133733e-16	Adrenocortical carcinoma	ACC
ARHGAP11A	15q13.3	0.8084210526315788	1.0524250814833864e-18	2.384408135760808e-16	Adrenocortical carcinoma	ACC
CDC25C	5q31.2	0.806589200273411	1.4446787674407307e-18	3.235916271025482e-16	Adrenocortical carcinoma	ACC
CCNB1	5q13.2	0.8059603554340395	1.6093970132451762e-18	3.564362306525356e-16	Adrenocortical carcinoma	ACC
CDT1	16q24.3	0.8043745727956257	2.109394253946989e-18	4.619807793283233e-16	Adrenocortical carcinoma	ACC
SKA1	18q21.1	0.8028981544771021	2.707633523487549e-18	5.864853228732207e-16	Adrenocortical carcinoma	ACC
EME1	17q21.33	0.8025153793574845	2.8877037935804055e-18	6.186905377746019e-16	Adrenocortical carcinoma	ACC
ESPL1	12q13.13	0.8004647983595351	4.067430018855971e-18	8.620764849641939e-16	Adrenocortical carcinoma	ACC
TRIP13	5p15.33	0.7953246753246749	9.435532069917015e-18	1.978550772661003e-15	Adrenocortical carcinoma	ACC
C5ORF34	5p12	0.7951332877648665	9.731332118234822e-18	2.0190977619213323e-15	Adrenocortical carcinoma	ACC
KIF18A	11p14.1	0.7930553656869448	1.3577335533474559e-17	2.787738132294969e-15	Adrenocortical carcinoma	ACC
RAD51AP1	12p13.32	0.79228981544771	1.5335180895956907e-17	3.1162036148474905e-15	Adrenocortical carcinoma	ACC
FANCI	15q26.1	0.7869309637730689	3.545795659568892e-17	7.131752882220655e-15	Adrenocortical carcinoma	ACC
WDR62	19q13.12	0.7855912508544084	4.3560367215774964e-17	8.67291311303172e-15	Adrenocortical carcinoma	ACC
CENPE	4q24	0.7818728639781272	7.653425695378023e-17	1.508566738815962e-14	Adrenocortical carcinoma	ACC
TK1	17q25.3	0.783256331933045	1.3743440029895008e-84	2.773151329232215e-80	Bladder urothelial carcinoma	BLCA
CDCA5	11q13.1	0.7801646027518522	1.656979959410374e-83	1.6717270810491263e-79	Bladder urothelial carcinoma	BLCA
PTTG1	5q33.3	0.7744764417610471	1.456609688404529e-81	7.5516366634359085e-78	Bladder urothelial carcinoma	BLCA
CDC20	1p34.2	0.7744411609027869	1.497003997112877e-81	7.5516366634359085e-78	Bladder urothelial carcinoma	BLCA
AURKB	17p13.1	0.7577551621113874	3.655063039868573e-76	1.4750372403693615e-72	Bladder urothelial carcinoma	BLCA
SPC25	2q24.3	0.7498489249636179	9.234503854170821e-74	3.105563646157647e-70	Bladder urothelial carcinoma	BLCA
CDCA3	12p13.31	0.7476977161924641	4.013882676246497e-73	1.1570303520185974e-69	Bladder urothelial carcinoma	BLCA
CENPA	2p23.3	0.741889304737121	1.971206396394446e-71	4.971875333305891e-68	Bladder urothelial carcinoma	BLCA
KIF2C	1p34.1	0.7337423819437376	3.90386894791805e-69	8.752474181232268e-66	Bladder urothelial carcinoma	BLCA
FEN1	11q12.2	0.7316299636450149	1.4901762562958425e-68	3.006877649953751e-65	Bladder urothelial carcinoma	BLCA
KPNA2	17q24.2	0.7267783838429926	3.08041212211723e-67	5.650595981825588e-64	Bladder urothelial carcinoma	BLCA
PKMYT1	16p13.3	0.7142222773498464	5.8193567603974e-64	9.785248392608227e-61	Bladder urothelial carcinoma	BLCA
CENPW	6q22.32	0.7137008225704393	7.890582297338561e-64	1.22473976612075e-60	Bladder urothelial carcinoma	BLCA
PLK1	16p12.2	0.7128444767123708	1.2990488306370248e-63	1.8723005217567063e-60	Bladder urothelial carcinoma	BLCA
NCAPG	4p15.31	0.7110431210592457	3.68545409485146e-63	4.9576728483941834e-60	Bladder urothelial carcinoma	BLCA
ALYREF	17q25.3	0.7084992049338534	1.5853999627851117e-62	1.999387528067374e-59	Bladder urothelial carcinoma	BLCA
CCNB2	15q22.2	0.7081536002961382	1.9306159441668782e-62	2.2004970056339794e-59	Bladder urothelial carcinoma	BLCA
CKS2	9q22.2	0.7081244150835465	1.962976811448688e-62	2.2004970056339794e-59	Bladder urothelial carcinoma	BLCA
TROAP	12q13.12	0.7075257487923466	2.7593386524882114e-62	2.9304176489424804e-59	Bladder urothelial carcinoma	BLCA
CDKN3	14q22.2	0.7072887574774407	3.156792149305483e-62	3.184887599434302e-59	Bladder urothelial carcinoma	BLCA
UBE2C	20q13.12	0.7053936907570758	9.214292887695401e-62	8.853619137519895e-59	Bladder urothelial carcinoma	BLCA
PSRC1	1p13.3	0.7022397156990863	5.377095095900212e-61	4.931773856594294e-58	Bladder urothelial carcinoma	BLCA
CDC45	22q11.21	0.6953351963227369	2.359774901891167e-59	2.0702407813199987e-56	Bladder urothelial carcinoma	BLCA
UBE2S	19q13.42	0.6940732129529513	4.656020977028574e-59	3.914549636436774e-56	Bladder urothelial carcinoma	BLCA
KIFC1	6p21.32	0.6925629705596015	1.0452427807127542e-58	8.436363531688782e-56	Bladder urothelial carcinoma	BLCA
CKS1B	1q21.3	0.6912060428906254	2.1523902890397936e-58	1.670420432778652e-55	Bladder urothelial carcinoma	BLCA
NDC80	18p11.32	0.6893056791745318	5.8796684435748824e-58	4.394072216831629e-55	Bladder urothelial carcinoma	BLCA
TPX2	20q11.21	0.688145474615746	1.0818059468156167e-57	7.795957283873396e-55	Bladder urothelial carcinoma	BLCA
MYBL2	20q13.12	0.6864979271802133	2.5588296021599265e-57	1.7804159900821724e-54	Bladder urothelial carcinoma	BLCA
TUBA1B	12q13.12	0.6856457057423105	3.985370680687732e-57	2.6805603198305686e-54	Bladder urothelial carcinoma	BLCA
CCNB1	5q13.2	0.6850747469314199	5.358200876986391e-57	3.4876702353494e-54	Bladder urothelial carcinoma	BLCA
MND1	4q31.3	0.6795988252397783	8.852553520804482e-56	5.582088279462276e-53	Bladder urothelial carcinoma	BLCA
KIF18B	17q21.31	0.6782069861456135	1.788315934629558e-55	1.093473906938037e-52	Bladder urothelial carcinoma	BLCA
CDCA8	1p34.3	0.6777300480512359	2.2735197529616086e-55	1.3492671051546864e-52	Bladder urothelial carcinoma	BLCA
SPAG5	17q11.2	0.6761810151854546	4.942507226683279e-55	2.8494260234290056e-52	Bladder urothelial carcinoma	BLCA
CDT1	16q24.3	0.6749145986188194	9.292548607731493e-55	5.105548761415773e-52	Bladder urothelial carcinoma	BLCA
TEDC2	16p13.3	0.6748996365794522	9.361943907839408e-55	5.105548761415773e-52	Bladder urothelial carcinoma	BLCA
SKA1	18q21.1	0.6739993281859605	1.46367864443428e-54	7.772133601946025e-52	Bladder urothelial carcinoma	BLCA
RAD54L	1p34.1	0.6709895879440323	6.446005085474803e-54	3.335063861915656e-51	Bladder urothelial carcinoma	BLCA
FOXM1	12p13.33	0.6689922170611395	1.7076443172362357e-53	8.614211758298192e-51	Bladder urothelial carcinoma	BLCA
PSMC3IP	17q21.2	0.6681959040770729	2.512836916892465e-53	1.2366834953428331e-50	Bladder urothelial carcinoma	BLCA
TACC3	4p16.3	0.6615715996849105	5.9683865652296375e-52	2.8673834312667527e-49	Bladder urothelial carcinoma	BLCA
ORC1	1p32.3	0.6601007019135987	1.192835721783295e-51	5.5974509753821696e-49	Bladder urothelial carcinoma	BLCA
KIF4A	Xq13.1	0.6598973290081338	1.312280039574875e-51	6.0179969633049605e-49	Bladder urothelial carcinoma	BLCA
POLD1	19q13.33	0.6587710503550711	2.2231542228638267e-51	9.968623535321399e-49	Bladder urothelial carcinoma	BLCA
MAD2L1	4q27	0.657661520063772	3.728592305703874e-51	1.6355551205324516e-48	Bladder urothelial carcinoma	BLCA
NUDT1	7p22.3	0.6568960547411146	5.320167122753221e-51	2.2840496213386062e-48	Bladder urothelial carcinoma	BLCA
SKA3	13q12.11	0.6559878035366011	8.100633489602445e-51	3.405303803191628e-48	Bladder urothelial carcinoma	BLCA
AURKA	20q13.2	0.6527489838050702	3.585370163643305e-50	1.4764407992243798e-47	Bladder urothelial carcinoma	BLCA
OIP5	15q15.1	0.6513915019864877	6.651902853734575e-50	2.6844419156531254e-47	Bladder urothelial carcinoma	BLCA
C17ORF53	17q21.31	0.6502109786088095	1.1356666528218944e-49	4.493231709929448e-47	Bladder urothelial carcinoma	BLCA
POLA2	11q13.1	0.6477692107274862	3.407818816793439e-49	1.3223647708703464e-46	Bladder urothelial carcinoma	BLCA
RNASEH2A	19p13.13	0.6476465589479875	3.6002481068899304e-49	1.3706755905816041e-46	Bladder urothelial carcinoma	BLCA
SUV39H1	Xp11.23	0.6469547955229511	4.905414835751358e-49	1.832990010292424e-46	Bladder urothelial carcinoma	BLCA
CENPO	2p23.3	0.6451408791454198	1.0997523985379328e-48	4.034691617763347e-46	Bladder urothelial carcinoma	BLCA
CDC25C	5q31.2	0.6447031009565455	1.3352379251909753e-48	4.811148366875625e-46	Bladder urothelial carcinoma	BLCA
PIF1	15q22.31	0.6434638674352178	2.3085572591014687e-48	8.172292697219199e-46	Bladder urothelial carcinoma	BLCA
CCNA2	4q27	0.6431112138545532	2.696536842355916e-48	9.381158690527185e-46	Bladder urothelial carcinoma	BLCA
H2AFZ	4q23	0.6421416367602898	4.128937561049279e-48	1.4120966458788533e-45	Bladder urothelial carcinoma	BLCA
WDR62	19q13.12	0.6419415887524624	4.507460452887148e-48	1.515858950305948e-45	Bladder urothelial carcinoma	BLCA
NCAPH	2q11.2	0.6384293885485538	2.0803673596747832e-47	6.881582390740618e-45	Bladder urothelial carcinoma	BLCA
HJURP	2q37.1	0.6367593663520908	4.2750891471667553e-47	1.3913346582504966e-44	Bladder urothelial carcinoma	BLCA
RFC2	7q11.23	0.6351031978957835	8.694722050927468e-47	2.7847952625970545e-44	Bladder urothelial carcinoma	BLCA
RFC4	3q27.3	0.6343199997857286	1.21450927148747e-46	3.829120012511589e-44	Bladder urothelial carcinoma	BLCA
UBE2T	1q32.1	0.6335663563213362	1.6736875162455804e-46	5.195641031200512e-44	Bladder urothelial carcinoma	BLCA
SNRPD1	18q11.2	0.6322308557704657	2.9480161670162064e-46	9.01288942697773e-44	Bladder urothelial carcinoma	BLCA
SAC3D1	11q13.1	0.6320442920697221	3.189913968821062e-46	9.606878218339013e-44	Bladder urothelial carcinoma	BLCA
CEP55	10q23.33	0.6310990975581307	4.752662069477395e-46	1.4102825770281599e-43	Bladder urothelial carcinoma	BLCA
EXO1	1q43	0.6300936854560013	7.252201743317132e-46	2.1207960402413494e-43	Bladder urothelial carcinoma	BLCA
NEIL3	4q34.3	0.6276144201179955	2.042564274185193e-45	5.887837417786975e-43	Bladder urothelial carcinoma	BLCA
H2AFX	11q23.3	0.6270173528724655	2.6173963978349067e-45	7.438566833170809e-43	Bladder urothelial carcinoma	BLCA
KNSTRN	15q15.1	0.6267385232494186	2.938205633425644e-45	8.234321287675366e-43	Bladder urothelial carcinoma	BLCA
DLGAP5	14q22.3	0.6252264047484705	5.489146704271394e-45	1.517260304092989e-42	Bladder urothelial carcinoma	BLCA
TRIP13	5p15.33	0.6247921361737683	6.564172648905813e-45	1.7898902122921823e-42	Bladder urothelial carcinoma	BLCA
LMNB2	19p13.3	0.6240874425912554	8.769287001252626e-45	2.3592889748170064e-42	Bladder urothelial carcinoma	BLCA
GINS2	16q24.1	0.6235022606071393	1.1147366947682182e-44	2.9596259246096195e-42	Bladder urothelial carcinoma	BLCA
MELK	9p13.2	0.6233539332292216	1.1845435725762343e-44	3.104119507460163e-42	Bladder urothelial carcinoma	BLCA
PIMREG	17p13.2	0.6209805104659929	3.116902191421896e-44	8.063186207501412e-42	Bladder urothelial carcinoma	BLCA
FAM72B	1p11.2	0.619114504025481	6.630497738229288e-44	1.6935466248353236e-41	Bladder urothelial carcinoma	BLCA
RACGAP1	12q13.12	0.6171433938763329	1.4636893087963084e-43	3.691790359111489e-41	Bladder urothelial carcinoma	BLCA
NUP85	17q25.1	0.6168393504590803	1.6530241300561849e-43	4.1178667773177407e-41	Bladder urothelial carcinoma	BLCA
NUF2	1q23.3	0.6133046148378548	6.733822564746316e-43	1.6570130696518436e-40	Bladder urothelial carcinoma	BLCA
RANBP1	22q11.21	0.6131023502316025	7.293451600729819e-43	1.7730995951750156e-40	Bladder urothelial carcinoma	BLCA
TUBA1C	12q13.12	0.6120075353263446	1.1224522156900911e-42	2.696290572404126e-40	Bladder urothelial carcinoma	BLCA
CENPM	22q13.2	0.6099274424213159	2.534519552613403e-42	6.016651239133323e-40	Bladder urothelial carcinoma	BLCA
DEPDC1	1p31.3	0.6096405776418543	2.8344755477251577e-42	6.650470651395144e-40	Bladder urothelial carcinoma	BLCA
DTYMK	2q37.3	0.6083691737287644	4.647011249262314e-42	1.077786126294425e-39	Bladder urothelial carcinoma	BLCA
RRM2	2p25.1	0.6076027848234302	6.253530851705814e-42	1.433906199155908e-39	Bladder urothelial carcinoma	BLCA
CDCA4	14q32.33	0.6065716971228827	9.312410719872048e-42	2.1113013877031258e-39	Bladder urothelial carcinoma	BLCA
KIF18A	11p14.1	0.6051072000153689	1.6353375710131029e-41	3.6664268342113765e-39	Bladder urothelial carcinoma	BLCA
CDCA2	8p21.2	0.6033600307220542	3.18933817565093e-41	7.071919308602689e-39	Bladder urothelial carcinoma	BLCA
EME1	17q21.33	0.6031123258480957	3.50496516957961e-41	7.687302955627975e-39	Bladder urothelial carcinoma	BLCA
MCM7	7q22.1	0.6016935181397637	6.008115680979318e-41	1.3035672925892545e-38	Bladder urothelial carcinoma	BLCA
SHCBP1	16q11.2	0.6014097935414049	6.689639681681543e-41	1.4359952074145762e-38	Bladder urothelial carcinoma	BLCA
POLD2	7p13	0.6011764965572071	7.306987147171733e-41	1.552004070059276e-38	Bladder urothelial carcinoma	BLCA
CENPN	16q23.2	0.6007976429431219	8.431889078301733e-41	1.7722776856455452e-38	Bladder urothelial carcinoma	BLCA
CDK1	10q21.2	0.6001989766519219	1.0568743342804259e-40	2.1985165275371583e-38	Bladder urothelial carcinoma	BLCA
PBK	8p21.1	0.5992822284867807	1.4922556156247615e-40	3.072523858375146e-38	Bladder urothelial carcinoma	BLCA
EXOSC2	9q34.12	0.5977886105816157	2.611598348486602e-40	5.322912270279057e-38	Bladder urothelial carcinoma	BLCA
MAD2L2	1p36.22	0.5976332639753525	2.7676649271551206e-40	5.584594290013603e-38	Bladder urothelial carcinoma	BLCA
UBE2C	20q13.12	0.8777295817290915	3.1152e-319	6.287373264e-315	Breast invasive carcinoma	BRCA
CENPA	2p23.3	0.8735925978070069	1.54231732143e-312	1.556429524919451e-308	Breast invasive carcinoma	BRCA
CDCA5	11q13.1	0.8625804069512062	8.256849993176475e-296	5.554933447076026e-292	Breast invasive carcinoma	BRCA
KIF2C	1p34.1	0.8617738952807765	1.2146893347703745e-294	6.1290187109176174e-291	Breast invasive carcinoma	BRCA
PLK1	16p12.2	0.8577757542775242	5.829636068517103e-289	2.3531908954176136e-285	Breast invasive carcinoma	BRCA
CCNB2	15q22.2	0.8566489495505886	2.1648551041650462e-287	7.282211761227188e-284	Breast invasive carcinoma	BRCA
CDCA3	12p13.31	0.8551482905086571	2.5426796401719314e-285	7.331271882512871e-282	Breast invasive carcinoma	BRCA
AURKB	17p13.1	0.8548019961906655	7.57906655343045e-285	1.9121037530985846e-281	Breast invasive carcinoma	BRCA
TPX2	20q11.21	0.8472565824962595	8.284998300390742e-275	1.8579568966309595e-271	Breast invasive carcinoma	BRCA
TROAP	12q13.12	0.8440678166984289	9.96540104210642e-271	2.0113168923283386e-267	Breast invasive carcinoma	BRCA
CDC20	1p34.2	0.8437614345380924	2.4304760203941493e-270	4.4594815926922835e-267	Breast invasive carcinoma	BRCA
HJURP	2q37.1	0.8413269090625075	2.7100918655038343e-267	4.558148676788657e-264	Breast invasive carcinoma	BRCA
CDCA8	1p34.3	0.8397880046813355	2.1516793451875241e-265	3.3405649403015235e-262	Breast invasive carcinoma	BRCA
SKA1	18q21.1	0.8383914808286782	1.0951138137109652e-263	1.5787630072948865e-260	Breast invasive carcinoma	BRCA
KIFC1	6p21.32	0.8339234575498662	2.46745684015769e-258	3.3200454269935107e-255	Breast invasive carcinoma	BRCA
MYBL2	20q13.12	0.8330599144917626	2.5609606162005528e-257	3.230491757298485e-254	Breast invasive carcinoma	BRCA
FOXM1	12p13.33	0.8318587121128953	6.489892682576362e-256	7.440336395996786e-253	Breast invasive carcinoma	BRCA
PTTG1	5q33.3	0.8318504289086037	6.63558713411991e-256	7.440336395996786e-253	Breast invasive carcinoma	BRCA
CCNA2	4q27	0.8276060859764743	4.945327254407693e-251	5.253238946090024e-248	Breast invasive carcinoma	BRCA
KIF18B	17q21.31	0.8271210038167027	1.7479829674353575e-250	1.7639770115873912e-247	Breast invasive carcinoma	BRCA
CEP55	10q23.33	0.8261659004297256	2.0758904634777027e-249	1.9951284392557368e-246	Breast invasive carcinoma	BRCA
KPNA2	17q24.2	0.822917721605407	8.381576429016726e-246	7.689334412129298e-243	Breast invasive carcinoma	BRCA
AURKA	20q13.2	0.8227755873031414	1.2006951002213784e-245	1.0536360525116557e-242	Breast invasive carcinoma	BRCA
NCAPG	4p15.31	0.8216531838965502	2.028994615531597e-244	1.706299930219759e-241	Breast invasive carcinoma	BRCA
CDC45	22q11.21	0.8194181703157853	5.329883251744634e-242	4.302921346798478e-239	Breast invasive carcinoma	BRCA
NCAPH	2q11.2	0.8181201374241601	1.3077073145682632e-240	1.0151329511512022e-237	Breast invasive carcinoma	BRCA
NDC80	18p11.32	0.8155173969351185	7.413355709592753e-238	5.541620677285575e-235	Breast invasive carcinoma	BRCA
PIMREG	17p13.2	0.8148266874771112	3.9211259738235567e-237	2.8264316260600304e-234	Breast invasive carcinoma	BRCA
MCM10	10p13	0.8090127490107258	3.669506561749483e-231	2.553850032268614e-228	Breast invasive carcinoma	BRCA
KIF4A	Xq13.1	0.8086828606755162	7.893166463342083e-231	5.310259290987775e-228	Breast invasive carcinoma	BRCA
RAD54L	1p34.1	0.8078135600950702	5.898160270877109e-230	3.8400828628100866e-227	Breast invasive carcinoma	BRCA
FAM72B	1p11.2	0.8067108836709436	7.451936564528057e-229	4.700076115058431e-226	Breast invasive carcinoma	BRCA
TRIP13	5p15.33	0.805394910262255	1.5053176961981406e-227	9.206614261323355e-225	Breast invasive carcinoma	BRCA
TK1	17q25.3	0.8029025173525185	4.194879109704775e-225	2.490154266799161e-222	Breast invasive carcinoma	BRCA
MTFR2	6q23.3	0.7986096530211942	5.660765769667719e-221	3.264321015120102e-218	Breast invasive carcinoma	BRCA
MELK	9p13.2	0.7970490235588346	1.6965629709431206e-219	9.511591789595834e-217	Breast invasive carcinoma	BRCA
TICRR	15q26.1	0.7969191114041246	2.2485931338334497e-219	1.2265771681124464e-216	Breast invasive carcinoma	BRCA
GTSE1	22q13.31	0.7957046894942199	3.099232009008423e-218	1.6460999904688684e-215	Breast invasive carcinoma	BRCA
UBE2T	1q32.1	0.7952314289569279	8.573612893577452e-218	4.4369545905403517e-215	Breast invasive carcinoma	BRCA
MAD2L1	4q27	0.7937118430686501	2.2091918606723987e-216	1.1147029830987756e-213	Breast invasive carcinoma	BRCA
MND1	4q31.3	0.792911509174962	1.2096013363421775e-215	5.954483846681505e-213	Breast invasive carcinoma	BRCA
CDC25A	3p21.31	0.7911806719104342	4.660604065695285e-214	2.2396421870935227e-211	Breast invasive carcinoma	BRCA
ORC6	16q11.2	0.7906600751349873	1.3882567648150705e-213	6.516089833549434e-211	Breast invasive carcinoma	BRCA
CCNB1	5q13.2	0.7887978153235204	6.716399995190614e-212	3.080843206884822e-209	Breast invasive carcinoma	BRCA
BUB1	2q13	0.7860690078316237	1.8413084567602357e-209	8.258473018398186e-207	Breast invasive carcinoma	BRCA
CDKN3	14q22.2	0.7848096213651075	2.3892055412852275e-208	1.0482899008643423e-205	Breast invasive carcinoma	BRCA
TACC3	4p16.3	0.7837146365722629	2.187691673504627e-207	9.394506605605081e-205	Breast invasive carcinoma	BRCA
SKA3	13q12.11	0.78366764611311	2.4050959383500188e-207	1.0112927359108006e-204	Breast invasive carcinoma	BRCA
RAD51	15q15.1	0.7821026411458868	5.567181538343294e-206	2.2931107140486267e-203	Breast invasive carcinoma	BRCA
NUF2	1q23.3	0.7802723609151367	2.123895276720012e-204	8.573315674008e-202	Breast invasive carcinoma	BRCA
DLGAP5	14q22.3	0.7762567656504756	5.5473749921682766e-201	2.195346460135928e-198	Breast invasive carcinoma	BRCA
FEN1	11q12.2	0.7751893070609972	4.3696788196920356e-200	1.6960236080354683e-197	Breast invasive carcinoma	BRCA
CDK1	10q21.2	0.7740060779378556	4.24876208711852e-199	1.6179767019681716e-196	Breast invasive carcinoma	BRCA
SPAG5	17q11.2	0.7715657767875714	4.4325838120259554e-197	1.656719242187405e-194	Breast invasive carcinoma	BRCA
DEPDC1B	5q12.1	0.7708485774749607	1.7182413269625735e-196	6.305320854924659e-194	Breast invasive carcinoma	BRCA
KIF20A	5q31.2	0.7699666489425254	9.03076205245942e-196	3.2547834018712225e-193	Breast invasive carcinoma	BRCA
SPC25	2q24.3	0.7692231767616733	3.636868341244322e-195	1.2877704163391956e-192	Breast invasive carcinoma	BRCA
OIP5	15q15.1	0.7675115106372493	8.81016359641421e-194	3.0657850321797933e-191	Breast invasive carcinoma	BRCA
ORC1	1p32.3	0.7663815316865905	7.117055190396659e-193	2.43463601538603e-190	Breast invasive carcinoma	BRCA
PRC1	15q26.1	0.765974040358687	1.5074228444028992e-192	5.070719211430619e-190	Breast invasive carcinoma	BRCA
EXO1	1q43	0.7658084130519299	2.044199105466499e-192	6.763618122234483e-190	Breast invasive carcinoma	BRCA
SGO1	3p24.3	0.7651611433166895	6.705849926749063e-192	2.1829704688963926e-189	Breast invasive carcinoma	BRCA
UBE2S	19q13.42	0.762449490854248	9.329999484597683e-190	2.9890060253592863e-187	Breast invasive carcinoma	BRCA
FAM83D	20q11.23	0.7605675552672881	2.7581853358580444e-188	8.69819603650358e-186	Breast invasive carcinoma	BRCA
DSCC1	8q24.12	0.7603724580704714	3.9112359938545095e-188	1.2144688625225472e-185	Breast invasive carcinoma	BRCA
E2F1	20q11.22	0.758669788115415	8.128586072439565e-187	2.485746253031026e-184	Breast invasive carcinoma	BRCA
CENPW	6q22.32	0.757672902909099	4.7470952682761845e-186	1.422640901647839e-183	Breast invasive carcinoma	BRCA
CKS2	9q22.2	0.7576674388668075	4.793121999308976e-186	1.422640901647839e-183	Breast invasive carcinoma	BRCA
CDC25C	5q31.2	0.7575678913695322	5.714061043159569e-186	1.671404261363617e-183	Breast invasive carcinoma	BRCA
H2AFZ	4q23	0.756320466942297	5.131678416013549e-185	1.479609506720021e-182	Breast invasive carcinoma	BRCA
TTK	6q14.1	0.7552077406979343	3.595655541584995e-184	1.0221283914902809e-181	Breast invasive carcinoma	BRCA
ASF1B	19p13.12	0.7550270722240724	4.92756176783118e-184	1.3812913772241208e-181	Breast invasive carcinoma	BRCA
CENPN	16q23.2	0.7510568909244292	4.6789267484570953e-181	1.293627103617939e-178	Breast invasive carcinoma	BRCA
DEPDC1	1p31.3	0.7504074584915791	1.4185202299522509e-180	3.868918081233281e-178	Breast invasive carcinoma	BRCA
ESPL1	12q13.13	0.749307461767982	9.211322684993107e-180	2.478828343349545e-177	Breast invasive carcinoma	BRCA
NEIL3	4q34.3	0.7460944995604807	2.0577896926415e-177	5.464785442971499e-175	Breast invasive carcinoma	BRCA
KIF23	15q23	0.7456573413976707	4.268520230199123e-177	1.1188512182611546e-174	Breast invasive carcinoma	BRCA
CDT1	16q24.3	0.74535808269893	7.027839046452663e-177	1.8184984035199241e-174	Breast invasive carcinoma	BRCA
E2F2	1p36.12	0.7448463175781522	1.646011954511454e-176	4.205248009861352e-174	Breast invasive carcinoma	BRCA
BUB1B	15q15.1	0.7443932163763785	3.4908947927314564e-176	8.807091200212372e-174	Breast invasive carcinoma	BRCA
JPT1	17q25.1	0.7422621528019238	1.1731266233861478e-174	2.9231129184941505e-172	Breast invasive carcinoma	BRCA
PIF1	15q22.31	0.7419900133527938	1.8330767451136671e-174	4.5118277983694083e-172	Breast invasive carcinoma	BRCA
CCNE1	19q12	0.7360986089913905	2.5132754452037585e-170	6.111498591632224e-168	Breast invasive carcinoma	BRCA
IQGAP3	1q22	0.7349561670375996	1.547471272844982e-169	3.718168178551223e-167	Breast invasive carcinoma	BRCA
KIF18A	11p14.1	0.7348154839703813	1.9343952555794756e-169	4.59316464039536e-167	Breast invasive carcinoma	BRCA
ALYREF	17q25.3	0.7345593936924913	2.90280366974483e-169	6.812475170518593e-167	Breast invasive carcinoma	BRCA
CENPM	22q13.2	0.7324949194170627	7.522804889666055e-168	1.7452042653808044e-165	Breast invasive carcinoma	BRCA
CDC6	17q21.2	0.7322349053236965	1.1310408641567661e-167	2.5940679274177285e-165	Breast invasive carcinoma	BRCA
POLQ	3q13.33	0.7315666417444275	3.21874912038444e-167	7.299327359181928e-165	Breast invasive carcinoma	BRCA
NUSAP1	15q15.1	0.730317767174789	2.2535640856630757e-166	5.053742660104207e-164	Breast invasive carcinoma	BRCA
TUBA1C	12q13.12	0.7277269043216775	1.233708323887539e-164	2.736256604507934e-162	Breast invasive carcinoma	BRCA
TYMS	18p11.32	0.726459954522868	8.589647314166066e-164	1.8844005624110187e-161	Breast invasive carcinoma	BRCA
PKMYT1	16p13.3	0.7263051566927882	1.0879773227489036e-163	2.3611447639829165e-161	Breast invasive carcinoma	BRCA
TUBA1B	12q13.12	0.7260878694393867	1.5155881247888888e-163	3.2541611832568234e-161	Breast invasive carcinoma	BRCA
ZWINT	10q21.1	0.7253078231950733	4.9687760557630286e-163	1.055629548773318e-160	Breast invasive carcinoma	BRCA
RAD51AP1	12p13.32	0.7252856974706978	5.138663118339764e-163	1.0803503928901193e-160	Breast invasive carcinoma	BRCA
RRM2	2p25.1	0.7251971001805134	5.878966457445568e-163	1.2232492784600404e-160	Breast invasive carcinoma	BRCA
KIF11	10q23.33	0.7248481060783408	9.984397660977641e-163	2.0562765101174667e-160	Breast invasive carcinoma	BRCA
C17ORF53	17q21.31	0.7246160087618336	1.419383367548133e-162	2.893678233052926e-160	Breast invasive carcinoma	BRCA
TCF19	6p21.33	0.7244551582827364	1.810870293268361e-162	3.654879512903533e-160	Breast invasive carcinoma	BRCA
ALYREF	17q25.3	0.6631562851619971	3.244905226293187e-36	6.507981921853616e-32	Cervical squamous cell carcinoma & endocervical adenocarcinoma	CESC
CDC20	1p34.2	0.6395301115850898	4.979229752477722e-33	4.9931715957846596e-29	Cervical squamous cell carcinoma & endocervical adenocarcinoma	CESC
SNRPD1	18q11.2	0.6147554888779897	5.646734716818028e-30	3.5717934881545797e-26	Cervical squamous cell carcinoma & endocervical adenocarcinoma	CESC
MRPL12	17q25.3	0.613898041025937	7.123640782119225e-30	3.5717934881545797e-26	Cervical squamous cell carcinoma & endocervical adenocarcinoma	CESC
SNRPC	6p21.31	0.6081515247684717	3.319392309129903e-29	1.3314746430381866e-25	Cervical squamous cell carcinoma & endocervical adenocarcinoma	CESC
PTTG1	5q33.3	0.6064054701249244	5.265632821127875e-29	1.7601255310090112e-25	Cervical squamous cell carcinoma & endocervical adenocarcinoma	CESC
CDCA3	12p13.31	0.6044753469317099	8.740435783664251e-29	2.504259715388146e-25	Cervical squamous cell carcinoma & endocervical adenocarcinoma	CESC
RANBP1	22q11.21	0.5996774472750354	3.035101720231936e-28	7.609000012621463e-25	Cervical squamous cell carcinoma & endocervical adenocarcinoma	CESC
MRPL58	17q25.1	0.5985630245179121	4.040645377317653e-28	9.00435374305365e-25	Cervical squamous cell carcinoma & endocervical adenocarcinoma	CESC
SNRPF	12q23.1	0.5963971033726668	7.024341508456687e-28	1.4088019329360732e-24	Cervical squamous cell carcinoma & endocervical adenocarcinoma	CESC
TK1	17q25.3	0.5891087966302186	4.3805429302400745e-27	7.79242041897628e-24	Cervical squamous cell carcinoma & endocervical adenocarcinoma	CESC
NME1	17q21.33	0.5888572170450943	4.662397538278588e-27	7.79242041897628e-24	Cervical squamous cell carcinoma & endocervical adenocarcinoma	CESC
CDCA5	11q13.1	0.5865693430656936	8.19988804680693e-27	1.265053497436614e-23	Cervical squamous cell carcinoma & endocervical adenocarcinoma	CESC
UBE2S	19q13.42	0.5854274256368829	1.0850920368555133e-26	1.5544718493695838e-23	Cervical squamous cell carcinoma & endocervical adenocarcinoma	CESC
NDUFAF8	17q25.3	0.5845169765034216	1.3555687667893795e-26	1.81248581244852e-23	Cervical squamous cell carcinoma & endocervical adenocarcinoma	CESC
CKS2	9q22.2	0.5824609791985232	2.2349940124112974e-26	2.801564994557561e-23	Cervical squamous cell carcinoma & endocervical adenocarcinoma	CESC
TACO1	17q23.3	0.5804264995854914	3.653002999299511e-26	4.309684009055941e-23	Cervical squamous cell carcinoma & endocervical adenocarcinoma	CESC
SAC3D1	11q13.1	0.577915813161767	6.666826887717185e-26	7.428326670003104e-23	Cervical squamous cell carcinoma & endocervical adenocarcinoma	CESC
TUBA1B	12q13.12	0.570623467297539	3.7167835133992635e-25	3.9233584286702965e-22	Cervical squamous cell carcinoma & endocervical adenocarcinoma	CESC
MRPS23	17q22	0.5693067135974152	5.045988136496945e-25	5.060116903279136e-22	Cervical squamous cell carcinoma & endocervical adenocarcinoma	CESC
ANAPC11	17q25.3	0.5668116903724647	8.97251489877297e-25	8.569178990942414e-22	Cervical squamous cell carcinoma & endocervical adenocarcinoma	CESC
CCT7	2p13.2	0.5620888029774104	2.632253021423318e-24	2.399657572621185e-21	Cervical squamous cell carcinoma & endocervical adenocarcinoma	CESC
ATP5PD	17q25.1	0.556006462594847	1.0265699582339097e-23	8.951690035799693e-21	Cervical squamous cell carcinoma & endocervical adenocarcinoma	CESC
POLR2F	22q13.1	0.5531132973659159	1.9422826585712913e-23	1.6231008750127424e-20	Cervical squamous cell carcinoma & endocervical adenocarcinoma	CESC
MRPS7	17q25.1	0.5524912726118699	2.2258684216722457e-23	1.7856806826023426e-20	Cervical squamous cell carcinoma & endocervical adenocarcinoma	CESC
NUDT1	7p22.3	0.5512270274948791	2.9336945177230056e-23	2.2245944925197066e-20	Cervical squamous cell carcinoma & endocervical adenocarcinoma	CESC
FYCO1	3p21.31	-0.5511323966417594	2.994817077085764e-23	2.2245944925197066e-20	Cervical squamous cell carcinoma & endocervical adenocarcinoma	CESC
NDUFB9	8q24.13	0.5504330515565043	3.487103940258772e-23	2.4977627366367835e-20	Cervical squamous cell carcinoma & endocervical adenocarcinoma	CESC
PTTG3P	8q13.1	0.5499443178211826	3.877598210980472e-23	2.6816934386008398e-20	Cervical squamous cell carcinoma & endocervical adenocarcinoma	CESC
MRPL27	17q21.33	0.5490942411050809	4.6619032643932074e-23	3.116637729022339e-20	Cervical squamous cell carcinoma & endocervical adenocarcinoma	CESC
AURKB	17p13.1	0.5458532644759244	9.364602634926148e-23	6.058595820841252e-20	Cervical squamous cell carcinoma & endocervical adenocarcinoma	CESC
LSM5	7p14.3	0.5449300366406049	1.1407270904510212e-22	7.149507039401775e-20	Cervical squamous cell carcinoma & endocervical adenocarcinoma	CESC
UBE2L3	22q11.21	0.5439069847955915	1.4185064855017493e-22	8.621080628249418e-20	Cervical squamous cell carcinoma & endocervical adenocarcinoma	CESC
MRTO4	1p36.13	0.5435330775222876	1.535830996814696e-22	9.059596021210453e-20	Cervical squamous cell carcinoma & endocervical adenocarcinoma	CESC
SNRPE	1q32.1	0.5414592769972019	2.382197431778589e-22	1.3075680374483177e-19	Cervical squamous cell carcinoma & endocervical adenocarcinoma	CESC
NDUFAB1	16p12.2	0.5414263870055681	2.398780750858049e-22	1.3075680374483177e-19	Cervical squamous cell carcinoma & endocervical adenocarcinoma	CESC
SNRPG	2p13.3	0.5413998442053032	2.4122465788585835e-22	1.3075680374483177e-19	Cervical squamous cell carcinoma & endocervical adenocarcinoma	CESC
MRPL38	17q25.1	0.5394943220758724	3.60075838032192e-22	1.9004423704141166e-19	Cervical squamous cell carcinoma & endocervical adenocarcinoma	CESC
CKS1B	1q21.3	0.5366677245318949	6.49283550691654e-22	3.3389822801722598e-19	Cervical squamous cell carcinoma & endocervical adenocarcinoma	CESC
RPL26L1	5q35.1	0.5363832549551366	6.887621303429093e-22	3.4534533215393475e-19	Cervical squamous cell carcinoma & endocervical adenocarcinoma	CESC
UBE2C	20q13.12	0.5356037044516891	8.094574046383913e-22	3.9596287091286766e-19	Cervical squamous cell carcinoma & endocervical adenocarcinoma	CESC
SLIRP	14q24.3	0.5326107152130638	1.4988161470781947e-21	7.157203963285779e-19	Cervical squamous cell carcinoma & endocervical adenocarcinoma	CESC
TOMM40	19q13.32	0.5311156631372439	2.0342501544808566e-21	9.488121185643735e-19	Cervical squamous cell carcinoma & endocervical adenocarcinoma	CESC
RALGAPA2	20p11.23	-0.530830616543089	2.1558670225040316e-21	9.82683386439565e-19	Cervical squamous cell carcinoma & endocervical adenocarcinoma	CESC
COPRS	17q11.2	0.5303286114076342	2.3876774106738254e-21	1.0641612921883166e-18	Cervical squamous cell carcinoma & endocervical adenocarcinoma	CESC
PSMC5	17q23.3	0.5297804448804135	2.6688465936489345e-21	1.1636171148309355e-18	Cervical squamous cell carcinoma & endocervical adenocarcinoma	CESC
BANF1	11q13.1	0.5290972562822779	3.065191649502387e-21	1.3079890153706355e-18	Cervical squamous cell carcinoma & endocervical adenocarcinoma	CESC
PSMA4	15q25.1	0.5279639941144224	3.853961542245e-21	1.6103135977347025e-18	Cervical squamous cell carcinoma & endocervical adenocarcinoma	CESC
MRPS5	2q11.1	0.5259871325120455	5.734517435995698e-21	2.3471730958434636e-18	Cervical squamous cell carcinoma & endocervical adenocarcinoma	CESC
CDKN3	14q22.2	0.5258053720319668	5.9471493427733916e-21	2.385520544373263e-18	Cervical squamous cell carcinoma & endocervical adenocarcinoma	CESC
CENPX	17q25.3	0.5250979487031535	6.851089101757329e-21	2.6942243730361763e-18	Cervical squamous cell carcinoma & endocervical adenocarcinoma	CESC
MZT2B	2q21.1	0.5222980471276205	1.1955559614307023e-20	4.611167377395032e-18	Cervical squamous cell carcinoma & endocervical adenocarcinoma	CESC
UBE2T	1q32.1	0.5221770866391623	1.224520911713917e-20	4.633771963270626e-18	Cervical squamous cell carcinoma & endocervical adenocarcinoma	CESC
BOLA3	2p13.1	0.5218724214535067	1.3005682200707363e-20	4.78706970072737e-18	Cervical squamous cell carcinoma & endocervical adenocarcinoma	CESC
MRPS9	2q12.1	0.5218251813025044	1.312768416134849e-20	4.78706970072737e-18	Cervical squamous cell carcinoma & endocervical adenocarcinoma	CESC
PSMB3	17q12	0.5214457923091999	1.4149172487495313e-20	5.0674250608786785e-18	Cervical squamous cell carcinoma & endocervical adenocarcinoma	CESC
CENPA	2p23.3	0.5195989729090337	2.0350043578494366e-20	7.16035919316286e-18	Cervical squamous cell carcinoma & endocervical adenocarcinoma	CESC
PSMA2	7p14.1	0.5185689968552551	2.489849799816525e-20	8.609728893986246e-18	Cervical squamous cell carcinoma & endocervical adenocarcinoma	CESC
NME2	17q21.33	0.5165136608868756	3.7162892152169287e-20	1.2632863813625546e-17	Cervical squamous cell carcinoma & endocervical adenocarcinoma	CESC
MRPL51	12p13.31	0.5157271861746637	4.328677992193037e-20	1.446932763523726e-17	Cervical squamous cell carcinoma & endocervical adenocarcinoma	CESC
GEMIN6	2p22.1	0.5154196359020223	4.594243343761586e-20	1.5072168526167496e-17	Cervical squamous cell carcinoma & endocervical adenocarcinoma	CESC
CREBRF	5q35.1	-0.5153469317099915	4.6593261299480694e-20	1.5072168526167496e-17	Cervical squamous cell carcinoma & endocervical adenocarcinoma	CESC
WDR74	11q12.3	0.5152367213871499	4.759715166034969e-20	1.5152515455555134e-17	Cervical squamous cell carcinoma & endocervical adenocarcinoma	CESC
SRSF3	6p21.31-p21.2	0.5138236057817144	6.25155225739768e-20	1.9590801886619978e-17	Cervical squamous cell carcinoma & endocervical adenocarcinoma	CESC
NFATC2	20q13.2	-0.5135713931504605	6.562408245032515e-20	2.0248563040364943e-17	Cervical squamous cell carcinoma & endocervical adenocarcinoma	CESC
POLR2D	2q14.3	0.5134145004471888	6.763393887087022e-20	2.0552519363548077e-17	Cervical squamous cell carcinoma & endocervical adenocarcinoma	CESC
SARNP	12q13.2	0.512589942586769	7.923350931774326e-20	2.3718018848905355e-17	Cervical squamous cell carcinoma & endocervical adenocarcinoma	CESC
PA2G4	12q13.2	0.5118963676754855	9.048752136174059e-20	2.6688496006339252e-17	Cervical squamous cell carcinoma & endocervical adenocarcinoma	CESC
SAP30BP	17q25.1	0.5108606214477371	1.1027572148732232e-19	3.2053476378981686e-17	Cervical squamous cell carcinoma & endocervical adenocarcinoma	CESC
PSMB7	9q33.3	0.5104613254089609	1.1899103442738208e-19	3.409263123536536e-17	Cervical squamous cell carcinoma & endocervical adenocarcinoma	CESC
SCART1	10q26.3	-0.5100525143836944	1.2861477514145675e-19	3.63309567639022e-17	Cervical squamous cell carcinoma & endocervical adenocarcinoma	CESC
TCP11L2	12q23.3	-0.5096102247482767	1.3988864389617485e-19	3.8966758916412266e-17	Cervical squamous cell carcinoma & endocervical adenocarcinoma	CESC
AKAP13	15q25.3	-0.5094036525201235	1.4548149836063343e-19	3.9969547001655674e-17	Cervical squamous cell carcinoma & endocervical adenocarcinoma	CESC
DNAJC7	17q21.2	0.5092351634401776	1.50205477792293e-19	4.07097440892193e-17	Cervical squamous cell carcinoma & endocervical adenocarcinoma	CESC
HIST2H2AC	1q21.2	0.5088526009059171	1.614982912905449e-19	4.318679640164224e-17	Cervical squamous cell carcinoma & endocervical adenocarcinoma	CESC
PSMB4	1q21.3	0.5086708404258387	1.6715203045252772e-19	4.4110541088893364e-17	Cervical squamous cell carcinoma & endocervical adenocarcinoma	CESC
SNRPD2	19q13.32	0.5083113585874617	1.7891252959958891e-19	4.6600905112329287e-17	Cervical squamous cell carcinoma & endocervical adenocarcinoma	CESC
PSMC3IP	17q21.2	0.5075283459796315	2.0741472187148732e-19	5.333217515198141e-17	Cervical squamous cell carcinoma & endocervical adenocarcinoma	CESC
DRG1	22q12.2	0.5068838175470991	2.341857132195409e-19	5.945352739659635e-17	Cervical squamous cell carcinoma & endocervical adenocarcinoma	CESC
ATP5MC1	17q21.32	0.5067297539020803	2.410715175394508e-19	6.043662944714031e-17	Cervical squamous cell carcinoma & endocervical adenocarcinoma	CESC
TECPR1	7q21.3	-0.5065070251868097	2.513792486874917e-19	6.22427433540288e-17	Cervical squamous cell carcinoma & endocervical adenocarcinoma	CESC
SKA1	18q21.1	0.5061215775655638	2.702501086628313e-19	6.609922169928956e-17	Cervical squamous cell carcinoma & endocervical adenocarcinoma	CESC
CCDC137	17q25.3	0.5060540665301057	2.7369563387351803e-19	6.613541726466599e-17	Cervical squamous cell carcinoma & endocervical adenocarcinoma	CESC
PDCL3	2q11.2	0.5057632497619805	2.890379192923199e-19	6.901124415865201e-17	Cervical squamous cell carcinoma & endocervical adenocarcinoma	CESC
SNRPA	19q13.2	0.5048942615619865	3.400941032900298e-19	8.024620394805692e-17	Cervical squamous cell carcinoma & endocervical adenocarcinoma	CESC
SUMO2	17q25.1	0.5046305646115233	3.5726995125334105e-19	8.237874306425412e-17	Cervical squamous cell carcinoma & endocervical adenocarcinoma	CESC
HYPK	15q15.3	0.5046294105767288	3.5734696083915576e-19	8.237874306425412e-17	Cervical squamous cell carcinoma & endocervical adenocarcinoma	CESC
TOMM22	22q13.1	0.5044891953492401	3.668260047981665e-19	8.360298127536393e-17	Cervical squamous cell carcinoma & endocervical adenocarcinoma	CESC
CCNB2	15q22.2	0.5043132050431323	3.790737657977914e-19	8.542363423416298e-17	Cervical squamous cell carcinoma & endocervical adenocarcinoma	CESC
SPC25	2q24.3	0.5036686766106001	4.274556121351476e-19	9.496117545681551e-17	Cervical squamous cell carcinoma & endocervical adenocarcinoma	CESC
MRPS24	7p13	0.5036259773232165	4.3086692094985105e-19	9.496117545681551e-17	Cervical squamous cell carcinoma & endocervical adenocarcinoma	CESC
PLEKHA7	11p15.2-p15.1	-0.5017979862092842	6.048937095098773e-19	1.3186682867315325e-16	Cervical squamous cell carcinoma & endocervical adenocarcinoma	CESC
TXNL4A	18q23	0.5014097258315925	6.499190137844737e-19	1.401588789296925e-16	Cervical squamous cell carcinoma & endocervical adenocarcinoma	CESC
PAM16	16p13.3	0.5003496725426272	7.902918116440337e-19	1.6702046148825068e-16	Cervical squamous cell carcinoma & endocervical adenocarcinoma	CESC
PSMA6	14q13.2	0.5003439023686566	7.911320224064527e-19	1.6702046148825068e-16	Cervical squamous cell carcinoma & endocervical adenocarcinoma	CESC
SNRPD3	22q11.23	0.5001771443409021	8.157968207101456e-19	1.7043355246002794e-16	Cervical squamous cell carcinoma & endocervical adenocarcinoma	CESC
RPL38	17q25.1	0.49965155356908203	8.985819037216268e-19	1.8579338825815411e-16	Cervical squamous cell carcinoma & endocervical adenocarcinoma	CESC
PSMC1	14q32.11	0.49950607310810424	9.22918843100275e-19	1.8887816650223587e-16	Cervical squamous cell carcinoma & endocervical adenocarcinoma	CESC
TACC3	4p16.3	0.49930757912351087	9.571712360155417e-19	1.9390935666189598e-16	Cervical squamous cell carcinoma & endocervical adenocarcinoma	CESC
MALSU1	7p15.3	0.4987282536568478	1.0644395739566425e-18	2.134840009527442e-16	Cervical squamous cell carcinoma & endocervical adenocarcinoma	CESC
CENPA	2p23.3	0.9444015444015447	5.392967618879113e-18	1.0559430597765304e-13	Cholangiocarcinoma	CHOL
CDCA5	11q13.1	0.9212355212355214	1.6787947543827352e-15	1.643540064540698e-11	Cholangiocarcinoma	CHOL
CCNB2	15q22.2	0.9088803088803089	1.8140144315198524e-14	1.1839467523052904e-10	Cholangiocarcinoma	CHOL
TPX2	20q11.21	0.9009009009009006	7.096887881364549e-14	3.425750657852427e-10	Cholangiocarcinoma	CHOL
CDCA8	1p34.3	0.8996138996138999	8.748086460297311e-14	3.425750657852427e-10	Cholangiocarcinoma	CHOL
TK1	17q25.3	0.8924066924066923	2.68538062903575e-13	8.763292119419997e-10	Cholangiocarcinoma	CHOL
SKA1	18q21.1	0.8875160875160873	5.499374594817868e-13	1.5382536366647693e-9	Cholangiocarcinoma	CHOL
TACC3	4p16.3	0.8782496782496781	1.9619061697004746e-12	4.801765350341912e-9	Cholangiocarcinoma	CHOL
KIFC1	6p21.32	0.8741312741312739	3.341813576782951e-12	7.270301092601131e-9	Cholangiocarcinoma	CHOL
PTTG1	5q33.3	0.8725868725868726	4.061136795815154e-12	7.951705846206072e-9	Cholangiocarcinoma	CHOL
FANCI	15q26.1	0.8710424710424711	4.922937042460532e-12	8.762827935579748e-9	Cholangiocarcinoma	CHOL
KIF18B	17q21.31	0.8702702702702708	5.41517434657428e-12	8.8357594754937e-9	Cholangiocarcinoma	CHOL
CCNB1	5q13.2	0.8664092664092665	8.643220384455111e-12	1.2464463821495693e-8	Cholangiocarcinoma	CHOL
AURKA	20q13.2	0.8661518661518661	8.912282609853917e-12	1.2464463821495693e-8	Cholangiocarcinoma	CHOL
SPAG5	17q11.2	0.8638352638352641	1.1710839977930194e-11	1.4331140422992907e-8	Cholangiocarcinoma	CHOL
CDC20	1p34.2	0.8638352638352635	1.1710839977930874e-11	1.4331140422992907e-8	Cholangiocarcinoma	CHOL
GTSE1	22q13.31	0.861776061776062	1.4866388665045505e-11	1.712258176832888e-8	Cholangiocarcinoma	CHOL
TROAP	12q13.12	0.8574002574002573	2.4377401543462215e-11	2.5849906204651154e-8	Cholangiocarcinoma	CHOL
AURKB	17p13.1	0.8571428571428573	2.5084178645984267e-11	2.5849906204651154e-8	Cholangiocarcinoma	CHOL
PIF1	15q22.31	0.8555984555984559	2.974212987241537e-11	2.9117545145094646e-8	Cholangiocarcinoma	CHOL
SPC25	2q24.3	0.8525096525096526	4.1570818644674124e-11	3.637832417427362e-8	Cholangiocarcinoma	CHOL
ASF1B	19p13.12	0.8522522522522527	4.2732454341588013e-11	3.637832417427362e-8	Cholangiocarcinoma	CHOL
HJURP	2q37.1	0.8522522522522527	4.2732454341588013e-11	3.637832417427362e-8	Cholangiocarcinoma	CHOL
CDC45	22q11.21	0.851222651222651	4.768814882578281e-11	3.8905581417034474e-8	Cholangiocarcinoma	CHOL
FOXM1	12p13.33	0.8496782496782499	5.61338209347858e-11	4.396400855612424e-8	Cholangiocarcinoma	CHOL
PLK1	16p12.2	0.8483912483912485	6.421512408738212e-11	4.8358928062728534e-8	Cholangiocarcinoma	CHOL
TICRR	15q26.1	0.8473616473616474	7.144666999887748e-11	5.181206661400078e-8	Cholangiocarcinoma	CHOL
RAD51	15q15.1	0.8442728442728443	9.795070554419647e-11	6.849552909126311e-8	Cholangiocarcinoma	CHOL
ORC6	16q11.2	0.8432432432432433	1.0864955260539933e-10	7.335718069012824e-8	Cholangiocarcinoma	CHOL
RAD54L	1p34.1	0.8416988416988417	1.2675329032741484e-10	8.272764748702608e-8	Cholangiocarcinoma	CHOL
KIF4A	Xq13.1	0.8409266409266406	1.3682296452645481e-10	8.641914985251566e-8	Cholangiocarcinoma	CHOL
PKMYT1	16p13.3	0.8360360360360363	2.2000302210021196e-10	1.346143491475672e-7	Cholangiocarcinoma	CHOL
ZWINT	10q21.1	0.8347490347490348	2.486539177843955e-10	1.431954032417231e-7	Cholangiocarcinoma	CHOL
KIF23	15q23	0.8347490347490346	2.486539177844017e-10	1.431954032417231e-7	Cholangiocarcinoma	CHOL
DTYMK	2q37.3	0.8314028314028314	3.4020192322747015e-10	1.8949450815186425e-7	Cholangiocarcinoma	CHOL
RACGAP1	12q13.12	0.8311454311454313	3.484066544160936e-10	1.8949450815186425e-7	Cholangiocarcinoma	CHOL
PRC1	15q26.1	0.8298584298584297	3.9226253375194433e-10	2.0758109218548838e-7	Cholangiocarcinoma	CHOL
TRIP13	5p15.33	0.8283140283140281	4.516525723206053e-10	2.311274292931218e-7	Cholangiocarcinoma	CHOL
NDC80	18p11.32	0.8280566280566282	4.62328139370988e-10	2.311274292931218e-7	Cholangiocarcinoma	CHOL
EZH2	7q36.1	0.8275418275418278	4.843865549234282e-10	2.311274292931218e-7	Cholangiocarcinoma	CHOL
RRM2	2p25.1	0.8275418275418278	4.843865549234282e-10	2.311274292931218e-7	Cholangiocarcinoma	CHOL
KIF2C	1p34.1	0.8272844272844274	4.957789596685963e-10	2.311274292931218e-7	Cholangiocarcinoma	CHOL
UBE2C	20q13.12	0.8221364221364222	7.830772115622052e-10	3.5657329772995295e-7	Cholangiocarcinoma	CHOL
MYBL2	20q13.12	0.8205920205920205	8.956285365033528e-10	3.9855469874399195e-7	Cholangiocarcinoma	CHOL
EME1	17q21.33	0.82007722007722	9.36366954462334e-10	4.074236659638333e-7	Cholangiocarcinoma	CHOL
PIMREG	17p13.2	0.817760617760618	1.1419027578445928e-9	4.860533912738505e-7	Cholangiocarcinoma	CHOL
CDC25C	5q31.2	0.8144144144144146	1.5135643312260233e-9	6.305444596894795e-7	Cholangiocarcinoma	CHOL
POC1A	3p21.2	0.8128700128700127	1.7205162248597484e-9	7.018272433907057e-7	Cholangiocarcinoma	CHOL
TOP2A	17q21.2	0.8126126126126126	1.7574604883162074e-9	7.022668645149254e-7	Cholangiocarcinoma	CHOL
PBK	8p21.1	0.8077220077220075	2.615585523186191e-9	0.0000010242632908797124	Cholangiocarcinoma	CHOL
DEPDC1	1p31.3	0.8061776061776063	2.958610601644614e-9	0.0000011358744231412066	Cholangiocarcinoma	CHOL
BUB1	2q13	0.8059202059202063	3.0196836276665387e-9	0.000001137027027494439	Cholangiocarcinoma	CHOL
POLQ	3q13.33	0.8051480051480053	3.2099914668048347e-9	0.0000011858798664158237	Cholangiocarcinoma	CHOL
FANCA	16q24.3	0.8048906048906052	3.2758598450032503e-9	0.0000011878025141696972	Cholangiocarcinoma	CHOL
SPC24	19p13.2	0.7971685971685976	5.944119947748297e-9	0.000002116106701398394	Cholangiocarcinoma	CHOL
BUB1B	15q15.1	0.7966537966537963	6.179380256735007e-9	0.00000216057616833699	Cholangiocarcinoma	CHOL
ESPL1	12q13.13	0.7961389961389961	6.4232450956924415e-9	0.0000022064410346255793	Cholangiocarcinoma	CHOL
FAM136A	2p13.3	0.7853281853281854	1.4129427477606864e-8	0.000004769899827785214	Cholangiocarcinoma	CHOL
CENPW	6q22.32	0.7814671814671814	1.8522917069440763e-8	0.000006147096885078817	Cholangiocarcinoma	CHOL
CCNA2	4q27	0.7806949806949808	1.954087379680978e-8	0.000006376838482358925	Cholangiocarcinoma	CHOL
KIF20A	5q31.2	0.7801801801801802	2.024800456886125e-8	0.000006499277532103332	Cholangiocarcinoma	CHOL
CDT1	16q24.3	0.7796653796653799	2.0978745636732994e-8	0.000006625223218826323	Cholangiocarcinoma	CHOL
LMNB1	5q23.2	0.7783783783783788	2.2913675424779074e-8	0.000007121424838367845	Cholangiocarcinoma	CHOL
SKA3	13q12.11	0.7781209781209782	2.331994281086818e-8	0.0000071344450036999835	Cholangiocarcinoma	CHOL
GINS2	16q24.1	0.7760617760617762	2.681817700045558e-8	0.000007956059176801917	Cholangiocarcinoma	CHOL
CDCA3	12p13.31	0.7760617760617761	2.6818177000455895e-8	0.000007956059176801917	Cholangiocarcinoma	CHOL
SHCBP1	16q11.2	0.7758043758043757	2.7288038072695797e-8	0.000007974623663632592	Cholangiocarcinoma	CHOL
E2F2	1p36.12	0.7740025740025742	3.079634488803016e-8	0.000008739020766777382	Cholangiocarcinoma	CHOL
UBE2S	19q13.42	0.774002574002574	3.079634488803061e-8	0.000008739020766777382	Cholangiocarcinoma	CHOL
MCM2	3q21.3	0.7629343629343631	6.324298462150047e-8	0.00001768996626984256	Cholangiocarcinoma	CHOL
WDR62	19q13.12	0.7557271557271559	9.900059218365936e-8	0.000027301853450085216	Cholangiocarcinoma	CHOL
LMNB2	19p13.3	0.7544401544401546	1.0707669113049438e-7	0.000029118911282431668	Cholangiocarcinoma	CHOL
MAD2L1	4q27	0.7513513513513514	1.290019874100249e-7	0.000034600807034086125	Cholangiocarcinoma	CHOL
PARPBP	12q23.2	0.7510939510939513	1.310043105599044e-7	0.000034663032442742276	Cholangiocarcinoma	CHOL
RDM1	17q12	0.7500643500643502	1.3930359610046515e-7	0.0000363675254886281	Cholangiocarcinoma	CHOL
MKI67	10q26.2	0.7485199485199487	1.5266490945801878e-7	0.00003933130167352642	Cholangiocarcinoma	CHOL
TUBG1	17q21.2	0.7456885456885457	1.8027333012116623e-7	0.00004584093251652513	Cholangiocarcinoma	CHOL
CEP55	10q23.33	0.7436293436293436	2.0316539308081195e-7	0.00005099972303233715	Cholangiocarcinoma	CHOL
NCAPG	4p15.31	0.7410553410553411	2.3554163550993872e-7	0.000058378547130184816	Cholangiocarcinoma	CHOL
C17ORF53	17q21.31	0.7405405405405406	2.425614666765997e-7	0.00005936691896909778	Cholangiocarcinoma	CHOL
ERCC6L	Xq13.1	0.7392535392535393	2.6096248736766344e-7	0.00006308204324270185	Cholangiocarcinoma	CHOL
PCLAF	15q22.31	0.7382239382239383	2.765994552676798e-7	0.00006604655285538013	Cholangiocarcinoma	CHOL
CCNE1	19q12	0.7379665379665381	2.8064121030580843e-7	0.00006620427587696059	Cholangiocarcinoma	CHOL
PSMD3	17q21.1	0.7369369369369371	2.973579954679749e-7	0.00006931273275313034	Cholangiocarcinoma	CHOL
CKS2	9q22.2	0.7341055341055344	3.481701407655207e-7	0.00008020201595516348	Cholangiocarcinoma	CHOL
RECQL4	8q24.3	0.7323037323037327	3.845433283428071e-7	0.00008755067870874607	Cholangiocarcinoma	CHOL
CDK1	10q21.2	0.7312741312741313	4.06866015918502e-7	0.00009156823668602607	Cholangiocarcinoma	CHOL
CDC6	17q21.2	0.7287001287001289	4.679891805444805e-7	0.00010412759267114692	Cholangiocarcinoma	CHOL
HMMR	5q34	0.7279279279279279	4.879087050520821e-7	0.00010733991511145806	Cholangiocarcinoma	CHOL
CENPU	4q35.1	0.7276705276705279	4.947198534940572e-7	0.00010762905257126266	Cholangiocarcinoma	CHOL
DUS1L	17q25.3	0.7248391248391248	5.756349170066254e-7	0.0001238563920328541	Cholangiocarcinoma	CHOL
ANLN	7p14.2	0.7220077220077221	6.685566898942729e-7	0.00014228630421880286	Cholangiocarcinoma	CHOL
RCCD1	15q26.1	0.7212355212355213	6.961886043490406e-7	0.0001465739018618733	Cholangiocarcinoma	CHOL
BLM	15q26.1	0.7189189189189188	7.855025226422156e-7	0.00016361850418441043	Cholangiocarcinoma	CHOL
KIF4B	5q33.2	0.717889317889318	8.284779878054092e-7	0.00017075367369715698	Cholangiocarcinoma	CHOL
E2F1	20q11.22	0.7160875160875161	9.089153415212133e-7	0.00018538085819776412	Cholangiocarcinoma	CHOL
CENPH	5q13.2	0.7153153153153153	9.45533876918281e-7	0.00019086137433051487	Cholangiocarcinoma	CHOL
TMPO-AS1	12q23.1	0.7142857142857144	9.964659283646589e-7	0.00019908982527938796	Cholangiocarcinoma	CHOL
ARHGAP11A	15q13.3	0.7078507078507082	0.000001376197019160591	0.00027218118823398355	Cholangiocarcinoma	CHOL
CIT	12q24.23	0.7073359073359071	0.0000014116851058753398	0.0002764079437303915	Cholangiocarcinoma	CHOL
DTYMK	2q37.3	0.7432004925697218	3.688587179390481e-93	7.383444956985927e-89	Colorectal adenocarcinoma	COADREAD
CENPA	2p23.3	0.7251667092411389	1.2351538632426552e-86	1.2362037440264114e-82	Colorectal adenocarcinoma	COADREAD
CCNA2	4q27	0.7027546117995254	3.228378936883309e-79	2.154082039319773e-75	Colorectal adenocarcinoma	COADREAD
PTTG1	5q33.3	0.6760374851086657	3.0841291315610017e-71	1.543375320661414e-67	Colorectal adenocarcinoma	COADREAD
RRM2	2p25.1	0.6712017671558016	6.985070939531742e-70	2.7964032999321377e-66	Colorectal adenocarcinoma	COADREAD
CDK1	10q21.2	0.6691876621446821	2.517702645179857e-69	8.399475641427534e-66	Colorectal adenocarcinoma	COADREAD
MAD2L1	4q27	0.6683881752738557	4.1766079374943474e-69	1.1943308726403478e-65	Colorectal adenocarcinoma	COADREAD
DEPDC1B	5q12.1	0.663871076140757	7.080078119468069e-68	1.7715240464674043e-64	Colorectal adenocarcinoma	COADREAD
CCNB1	5q13.2	0.6626959497862116	1.4665858749283263e-67	3.261849939826701e-64	Colorectal adenocarcinoma	COADREAD
GINS2	16q24.1	0.6606862651860916	5.056800088496409e-67	1.0122196737143262e-63	Colorectal adenocarcinoma	COADREAD
PCLAF	15q22.31	0.6601019756438714	7.234160928572441e-67	1.3164199937021323e-63	Colorectal adenocarcinoma	COADREAD
CCNB2	15q22.2	0.6555934392260663	1.1161535138406332e-65	1.8618370738789963e-62	Colorectal adenocarcinoma	COADREAD
OIP5	15q15.1	0.6549246890563984	1.6682186936698498e-65	2.568671814706876e-62	Colorectal adenocarcinoma	COADREAD
PBXIP1	1q21.3	-0.6538728897695295	3.1322192861341884e-65	4.47840238932486e-62	Colorectal adenocarcinoma	COADREAD
NCAPG	4p15.31	0.6533515986194823	4.276101936846733e-65	5.706315497990738e-62	Colorectal adenocarcinoma	COADREAD
GINS3	16q21	0.6532342903272643	4.586008563655834e-65	5.737383338668677e-62	Colorectal adenocarcinoma	COADREAD
PARPBP	12q23.2	0.6505875767182369	2.2051774758641725e-64	2.5965316196690083e-61	Colorectal adenocarcinoma	COADREAD
MTFR2	6q23.3	0.6498980308199702	3.311372535976817e-64	3.682430225147108e-61	Colorectal adenocarcinoma	COADREAD
POLE2	14q21.3	0.6495367364915834	4.095787012116442e-64	4.315019401133412e-61	Colorectal adenocarcinoma	COADREAD
SPC25	2q24.3	0.6458859589060671	3.4536976714225425e-63	3.4566333144432517e-60	Colorectal adenocarcinoma	COADREAD
RFC4	3q27.3	0.6432124173141791	1.6157470226780345e-62	1.54011467394982e-59	Colorectal adenocarcinoma	COADREAD
C17ORF53	17q21.31	0.6422983467641887	2.728610220707304e-62	2.482663217631732e-59	Colorectal adenocarcinoma	COADREAD
GMNN	6p22.3	0.6403342564880127	8.36197399684841e-62	7.277462325865853e-59	Colorectal adenocarcinoma	COADREAD
TRIP13	5p15.33	0.6395918739007174	1.2741522053990858e-61	1.0626960289780626e-58	Colorectal adenocarcinoma	COADREAD
TK1	17q25.3	0.6373062729411637	4.626018026590354e-61	3.703960113530364e-58	Colorectal adenocarcinoma	COADREAD
MRPS15	1p34.3	0.6345065121950378	2.2117873126425284e-60	1.702821024506365e-57	Colorectal adenocarcinoma	COADREAD
DEPDC1	1p31.3	0.6328708969282353	5.476368164064265e-60	4.0600170940768297e-57	Colorectal adenocarcinoma	COADREAD
UBE2T	1q32.1	0.6302243501280119	2.3475583418854614e-59	1.6782526903400459e-56	Colorectal adenocarcinoma	COADREAD
H2AFZ	4q23	0.6290186977866288	4.534798738283328e-59	3.130105736007496e-56	Colorectal adenocarcinoma	COADREAD
BOLA3	2p13.1	0.6275338492076346	1.0162215319528343e-58	6.780568801699962e-56	Colorectal adenocarcinoma	COADREAD
DDIAS	11q14.1	0.627206291494474	1.2134948821608034e-58	7.835653889100904e-56	Colorectal adenocarcinoma	COADREAD
KIF18A	11p14.1	0.6263028836300701	1.9772666318442275e-58	1.2368420678008095e-55	Colorectal adenocarcinoma	COADREAD
CDC6	17q21.2	0.6247462238604613	4.56853053187316e-58	2.771159868378941e-55	Colorectal adenocarcinoma	COADREAD
BUB1	2q13	0.6241570968628913	6.264538491602193e-58	3.688154911364738e-55	Colorectal adenocarcinoma	COADREAD
CDCA5	11q13.1	0.6238095507173734	7.544647876224097e-58	4.314891901096507e-55	Colorectal adenocarcinoma	COADREAD
RANBP1	22q11.21	0.6232171292459024	1.0352597758010094e-57	5.756331925613557e-55	Colorectal adenocarcinoma	COADREAD
SRSF3	6p21.31-p21.2	0.6230685860049203	1.1206170156302232e-57	6.062538054559507e-55	Colorectal adenocarcinoma	COADREAD
HMMR	5q34	0.6196077203201842	7.012936314411765e-57	3.694156479094219e-54	Colorectal adenocarcinoma	COADREAD
LSM12	17q21.31	0.6192293145457134	8.558133160510641e-57	4.3925167044600383e-54	Colorectal adenocarcinoma	COADREAD
RFC5	12q24.23	0.6188545368627552	1.042108041022138e-56	5.2149691642850345e-54	Colorectal adenocarcinoma	COADREAD
ORC6	16q11.2	0.6160164518520251	4.590930589264928e-56	2.241381892812587e-53	Colorectal adenocarcinoma	COADREAD
MRPL58	17q25.1	0.6127355311658389	2.501706549170074e-55	1.1923014284461278e-52	Colorectal adenocarcinoma	COADREAD
CENPN	16q23.2	0.6124316472250662	2.9241524691998248e-55	1.361226976185416e-52	Colorectal adenocarcinoma	COADREAD
MEF2D	1q22	-0.6119849749470905	3.676806007664179e-55	1.672696042168497e-52	Colorectal adenocarcinoma	COADREAD
AUNIP	1p36.11	0.6115800048704007	4.5239466113326945e-55	2.012351984867701e-52	Colorectal adenocarcinoma	COADREAD
MRPL11	11q13.2	0.6109937263624103	6.104474692309329e-55	2.6563754329555616e-52	Colorectal adenocarcinoma	COADREAD
H2AFX	11q23.3	0.6103929354633174	8.293121644684036e-55	3.5319875736519224e-52	Colorectal adenocarcinoma	COADREAD
NEIL3	4q34.3	0.6035644208139381	2.5783811587281424e-53	1.0752386594637756e-50	Colorectal adenocarcinoma	COADREAD
CDC25C	5q31.2	0.603439359859534	2.743772522286752e-53	1.120859073032937e-50	Colorectal adenocarcinoma	COADREAD
CKS2	9q22.2	0.6023627758311302	4.6804985358988695e-53	1.8737907838617532e-50	Colorectal adenocarcinoma	COADREAD
SRSF2	17q25.1	0.5987288043088547	2.797260593641449e-52	1.0978973588808018e-49	Colorectal adenocarcinoma	COADREAD
CDKN3	14q22.2	0.5971979999040429	5.899892859560962e-52	2.2711183724967648e-49	Colorectal adenocarcinoma	COADREAD
CHEK1	11q24.2	0.5949762858342332	1.7304125024949056e-51	6.535408879705759e-49	Colorectal adenocarcinoma	COADREAD
MELK	9p13.2	0.5936857571073213	3.220528190824791e-51	1.193802088809997e-48	Colorectal adenocarcinoma	COADREAD
KPNA2	17q24.2	0.5928895076383631	4.718146484572704e-51	1.7171479669398513e-48	Colorectal adenocarcinoma	COADREAD
TTK	6q14.1	0.5926049611565892	5.406613850067145e-51	1.9325748113713223e-48	Colorectal adenocarcinoma	COADREAD
MCM10	10p13	0.5912110650786001	1.0516032176441257e-50	3.6368744597616596e-48	Colorectal adenocarcinoma	COADREAD
SKA2	17q22	0.5912066863474649	1.0537978651455076e-50	3.6368744597616596e-48	Colorectal adenocarcinoma	COADREAD
ORC1	1p32.3	0.5897822225559327	2.0728433205367888e-50	7.03256012664151e-48	Colorectal adenocarcinoma	COADREAD
ZNF695	1q44	0.5894132831811545	2.468459822364375e-50	8.235193377377948e-48	Colorectal adenocarcinoma	COADREAD
MND1	4q31.3	0.5888100191373494	3.2828911794698836e-50	1.0772726678598141e-47	Colorectal adenocarcinoma	COADREAD
CIP2A	3q13.13	0.5884397452921291	3.9096049240260373e-50	1.262234867164987e-47	Colorectal adenocarcinoma	COADREAD
RAD51	15q15.1	0.5876291796057302	5.726545956331929e-50	1.8194963556808926e-47	Colorectal adenocarcinoma	COADREAD
EME1	17q21.33	0.5870583598745253	7.487634952273226e-50	2.3418748256195807e-47	Colorectal adenocarcinoma	COADREAD
SUV39H2	10p13	0.5860771904826655	1.1856927189388584e-49	3.6513863315383277e-47	Colorectal adenocarcinoma	COADREAD
CDK2	12q13.2	0.5833849085318501	4.1520346905390355e-49	1.2592617939472708e-46	Colorectal adenocarcinoma	COADREAD
CENPK	5q12.3	0.5823402145232133	6.7313009078533635e-49	2.011051496604489e-46	Colorectal adenocarcinoma	COADREAD
PPIL1	6p21.2	0.5822235734662159	7.103633704956253e-49	2.073504106447748e-46	Colorectal adenocarcinoma	COADREAD
RACGAP1	12q13.12	0.5822102287618038	7.14751378053128e-49	2.073504106447748e-46	Colorectal adenocarcinoma	COADREAD
NUF2	1q23.3	0.5805628667043985	1.525317507186469e-48	4.361754363050221e-46	Colorectal adenocarcinoma	COADREAD
LRR1	14q21.3	0.5798767820888384	2.088882766369995e-48	5.889178356961717e-46	Colorectal adenocarcinoma	COADREAD
CEP78	9q21.2	0.5777425885336173	5.528773119671495e-48	1.5370757157842265e-45	Colorectal adenocarcinoma	COADREAD
NCAPH	2q11.2	0.5776955067483658	5.648317789599155e-48	1.5487996875946064e-45	Colorectal adenocarcinoma	COADREAD
CHAC2	2p16.2	0.5753890116949245	1.6040063675605446e-47	4.338837224251273e-45	Colorectal adenocarcinoma	COADREAD
MRPL12	17q25.3	0.5752954616599452	1.6730746756701086e-47	4.465324771051809e-45	Colorectal adenocarcinoma	COADREAD
C4ORF46	4q32.1	0.5751196034771219	1.8109966505146283e-47	4.7698315728093833e-45	Colorectal adenocarcinoma	COADREAD
MRPL44	2q36.1	0.5748298565825849	2.0632608918966377e-47	5.363674451051298e-45	Colorectal adenocarcinoma	COADREAD
EXO1	1q43	0.5744353120562169	2.463682225826588e-47	6.322503476201387e-45	Colorectal adenocarcinoma	COADREAD
NDUFAB1	16p12.2	0.5736522937452314	3.500673923646511e-47	8.8699987252699e-45	Colorectal adenocarcinoma	COADREAD
UBE2S	19q13.42	0.5703457856870916	1.5272373192234363e-46	3.8213386773619407e-44	Colorectal adenocarcinoma	COADREAD
CKS1B	1q21.3	0.5701505776828717	1.6651368448813259e-46	4.1149437313567283e-44	Colorectal adenocarcinoma	COADREAD
METTL2A	17q23.2	0.5689899220166761	2.7807120080294825e-46	6.787989300576359e-44	Colorectal adenocarcinoma	COADREAD
ALYREF	17q25.3	0.5669880078439338	6.702111309513758e-46	1.6163393021992396e-43	Colorectal adenocarcinoma	COADREAD
PBK	8p21.1	0.5665088495511571	8.265513428510861e-46	1.9696521702202606e-43	Colorectal adenocarcinoma	COADREAD
SKA1	18q21.1	0.5663322407287102	8.928831910713344e-46	2.1026873924323414e-43	Colorectal adenocarcinoma	COADREAD
NUSAP1	15q15.1	0.5651227517848081	1.513018052246165e-45	3.521637482768777e-43	Colorectal adenocarcinoma	COADREAD
DBF4	7q21.12	0.5635273923724046	3.023623860138126e-45	6.9567676791246975e-43	Colorectal adenocarcinoma	COADREAD
MEMO1	2p22.3	0.563378015087398	3.225506447382771e-45	7.336927563325105e-43	Colorectal adenocarcinoma	COADREAD
PTGES3	12q13.3|12	0.5623466479707357	5.0352113682848604e-45	1.1324699545950342e-42	Colorectal adenocarcinoma	COADREAD
CEP55	10q23.33	0.5613974524417152	7.575800448601952e-45	1.684942195329614e-42	Colorectal adenocarcinoma	COADREAD
TRA2B	3q27.2	0.5608052211658622	9.768563415418821e-45	2.1487619108399837e-42	Colorectal adenocarcinoma	COADREAD
STIL	1p33	0.5602914683614056	1.217372025481428e-44	2.6487104167458418e-42	Colorectal adenocarcinoma	COADREAD
DCUN1D5	11q22.3	0.559817647950392	1.4908641275932933e-44	3.2088846496811774e-42	Colorectal adenocarcinoma	COADREAD
CENPO	2p23.3	0.5591646448396511	1.9701766344187257e-44	4.1954282650169825e-42	Colorectal adenocarcinoma	COADREAD
RAD51AP1	12p13.32	0.5588185049097776	2.283341869953318e-44	4.811121495879533e-42	Colorectal adenocarcinoma	COADREAD
ASF1B	19p13.12	0.5568795726725304	5.200599328011924e-44	1.084379132800153e-41	Colorectal adenocarcinoma	COADREAD
CHAF1B	21q22.12-q22.13	0.5565797222337316	5.903744877152646e-44	1.21830166191716e-41	Colorectal adenocarcinoma	COADREAD
SLBP	4p16.3	0.5555877102695355	8.972933620821007e-44	1.8327674723262664e-41	Colorectal adenocarcinoma	COADREAD
TEFM	17q11.2	0.5535708667087351	2.092600321137024e-43	4.2310687503232135e-41	Colorectal adenocarcinoma	COADREAD
CDC20	1p34.2	0.5535327925989597	2.1262025479587226e-43	4.2560196402489754e-41	Colorectal adenocarcinoma	COADREAD
NDUFAB1	16p12.2	0.9127548601232812	3.598636750882005e-15	5.832663826954695e-11	Lymphoid neoplasm diffuse large B-cell lymphoma	DLBC
ATP5MD	10q24.33	0.9094357515410147	6.732743922454732e-15	5.832663826954695e-11	Lymphoid neoplasm diffuse large B-cell lymphoma	DLBC
DTYMK	2q37.3	0.908013276434329	8.742002138721067e-15	5.832663826954695e-11	Lymphoid neoplasm diffuse large B-cell lymphoma	DLBC
TIMM50	19q13.2	0.9061166429587483	1.2303052684853443e-14	6.156447563500662e-11	Lymphoid neoplasm diffuse large B-cell lymphoma	DLBC
AKAP13	15q25.3	-0.9001896633475581	3.422008534961621e-14	1.2851348406772965e-10	Lymphoid neoplasm diffuse large B-cell lymphoma	DLBC
PPIH	1p34.2	0.8994784257942152	3.8523226639007685e-14	1.2851348406772965e-10	Lymphoid neoplasm diffuse large B-cell lymphoma	DLBC
MRPL58	17q25.1	0.8947368421052632	8.30180070009911e-14	2.0018902480330473e-10	Lymphoid neoplasm diffuse large B-cell lymphoma	DLBC
SNRPA	19q13.2	0.8942626837363681	8.946296891572567e-14	2.0018902480330473e-10	Lymphoid neoplasm diffuse large B-cell lymphoma	DLBC
TSC22D2	3q25.1	-0.8937885253674731	9.637426997322176e-14	2.0018902480330473e-10	Lymphoid neoplasm diffuse large B-cell lymphoma	DLBC
MRPS7	17q25.1	0.8935514461830251	1.0001450080101156e-13	2.0018902480330473e-10	Lymphoid neoplasm diffuse large B-cell lymphoma	DLBC
MRPL51	12p13.31	0.8923660502607872	1.2022886781339308e-13	2.1877281983207963e-10	Lymphoid neoplasm diffuse large B-cell lymphoma	DLBC
ALYREF	17q25.3	0.8916548127074442	1.3413166076248113e-13	2.237316101518185e-10	Lymphoid neoplasm diffuse large B-cell lymphoma	DLBC
SNRPD2	19q13.32	0.8902323376007586	1.6656952139058288e-13	2.381468242967119e-10	Lymphoid neoplasm diffuse large B-cell lymphoma	DLBC
MRPS15	1p34.3	0.8902323376007585	1.6656952139058586e-13	2.381468242967119e-10	Lymphoid neoplasm diffuse large B-cell lymphoma	DLBC
ATP5MC1	17q21.32	0.888809862494073	2.0624334518638578e-13	2.6728783318572045e-10	Lymphoid neoplasm diffuse large B-cell lymphoma	DLBC
PLXNC1	12q22	-0.8885727833096253	2.1365933907731452e-13	2.6728783318572045e-10	Lymphoid neoplasm diffuse large B-cell lymphoma	DLBC
PHB	17q21.33	0.887624466571835	2.4589295302290707e-13	2.8951725574744167e-10	Lymphoid neoplasm diffuse large B-cell lymphoma	DLBC
MRPL11	11q13.2	0.8862019914651491	3.028778601069285e-13	3.368001804389045e-10	Lymphoid neoplasm diffuse large B-cell lymphoma	DLBC
UBE2S	19q13.42	0.8857278330962539	3.2447049450719596e-13	3.4182112726610705e-10	Lymphoid neoplasm diffuse large B-cell lymphoma	DLBC
SNRPC	6p21.31	0.8845424371740161	3.849219038420223e-13	3.708120016294215e-10	Lymphoid neoplasm diffuse large B-cell lymphoma	DLBC
CREBRF	5q35.1	-0.8843053579895689	3.982127465609816e-13	3.708120016294215e-10	Lymphoid neoplasm diffuse large B-cell lymphoma	DLBC
GADD45GIP1	19p13.13	0.8840682788051213	4.119321426144784e-13	3.708120016294215e-10	Lymphoid neoplasm diffuse large B-cell lymphoma	DLBC
SSBP1	7q34	0.8838311996206734	4.260929275318093e-13	3.708120016294215e-10	Lymphoid neoplasm diffuse large B-cell lymphoma	DLBC
GCC2	2q12.3	-0.8816974869606451	5.75703299649384e-13	4.801365519075862e-10	Lymphoid neoplasm diffuse large B-cell lymphoma	DLBC
PAM16	16p13.3	0.8807491702228543	6.568764038774324e-13	5.225564419781702e-10	Lymphoid neoplasm diffuse large B-cell lymphoma	DLBC
POLR2F	22q13.1	0.8805120910384068	6.787803502913882e-13	5.225564419781702e-10	Lymphoid neoplasm diffuse large B-cell lymphoma	DLBC
SARNP	12q13.2	0.8783783783783786	9.090819652343783e-13	6.710779911816339e-10	Lymphoid neoplasm diffuse large B-cell lymphoma	DLBC
COX6A1	12q24.31|12q24.2	0.8781412991939306	9.387581811093998e-13	6.710779911816339e-10	Lymphoid neoplasm diffuse large B-cell lymphoma	DLBC
WDR74	11q12.3	0.8767188240872452	1.1367256619844339e-12	7.845758913889803e-10	Lymphoid neoplasm diffuse large B-cell lymphoma	DLBC
RTRAF	14q22.1	0.8760075865339024	1.2497536639781097e-12	8.338356446061947e-10	Lymphoid neoplasm diffuse large B-cell lymphoma	DLBC
ERN1	17q23.3	-0.8745851114272165	1.508036918517599e-12	9.730635828645012e-10	Lymphoid neoplasm diffuse large B-cell lymphoma	DLBC
MICOS10	1p36.13	0.8743480322427691	1.5556572068177477e-12	9.730635828645012e-10	Lymphoid neoplasm diffuse large B-cell lymphoma	DLBC
MRPL38	17q25.1	0.8741109530583216	1.6046809053071632e-12	9.733119091099448e-10	Lymphoid neoplasm diffuse large B-cell lymphoma	DLBC
NHP2	5q35.3	0.8726884779516362	1.930513445500095e-12	1.1040330607179973e-9	Lymphoid neoplasm diffuse large B-cell lymphoma	DLBC
POLR2I	19q13.12	0.8726884779516362	1.930513445500095e-12	1.1040330607179973e-9	Lymphoid neoplasm diffuse large B-cell lymphoma	DLBC
ATP5PD	17q25.1	0.8724513987671881	1.9904916710268444e-12	1.1067133690909255e-9	Lymphoid neoplasm diffuse large B-cell lymphoma	DLBC
CHCHD1	10q22.2	0.8717401612138457	2.1810480547271982e-12	1.179888050362692e-9	Lymphoid neoplasm diffuse large B-cell lymphoma	DLBC
ATP5PF	21q21.3	0.8712660028449499	2.3174195728320656e-12	1.22067026762649e-9	Lymphoid neoplasm diffuse large B-cell lymphoma	DLBC
P2RX7	12q24.31	-0.8707918444760552	2.461731129403316e-12	1.2634361611829942e-9	Lymphoid neoplasm diffuse large B-cell lymphoma	DLBC
SNRPD3	22q11.23	0.8703176861071601	2.614410806978498e-12	1.2763426027435043e-9	Lymphoid neoplasm diffuse large B-cell lymphoma	DLBC
LSM7	19p13.3	0.8703176861071598	2.614410806978601e-12	1.2763426027435043e-9	Lymphoid neoplasm diffuse large B-cell lymphoma	DLBC
FKBP3	14q21.2	0.8700806069227122	2.694028245440814e-12	1.283896889541508e-9	Lymphoid neoplasm diffuse large B-cell lymphoma	DLBC
NOC4L	12q24.33	0.8698435277382643	2.7759079159634885e-12	1.292152856881981e-9	Lymphoid neoplasm diffuse large B-cell lymphoma	DLBC
PLEKHM3	2q33.3	-0.8693693693693695	2.9466939547987103e-12	1.340477868164795e-9	Lymphoid neoplasm diffuse large B-cell lymphoma	DLBC
CDC20	1p34.2	0.8688952110004744	3.127263609325098e-12	1.3910068534278035e-9	Lymphoid neoplasm diffuse large B-cell lymphoma	DLBC
LBHD1	11q12.3	0.8686581318160267	3.2213784771799336e-12	1.4017198173746423e-9	Lymphoid neoplasm diffuse large B-cell lymphoma	DLBC
MRPL20	1p36.33	0.868421052631579	3.3181357927698944e-12	1.4131022559166425e-9	Lymphoid neoplasm diffuse large B-cell lymphoma	DLBC
SNRPD1	18q11.2	0.8681839734471312	3.417604383301588e-12	1.4251410278367622e-9	Lymphoid neoplasm diffuse large B-cell lymphoma	DLBC
MRPL52	14q11.2	0.8672356567093407	3.844026619264199e-12	1.5702456492080042e-9	Lymphoid neoplasm diffuse large B-cell lymphoma	DLBC
DDX39A	19p13.12	0.866761498340446	4.075419781197349e-12	1.5994823988323414e-9	Lymphoid neoplasm diffuse large B-cell lymphoma	DLBC
MTMR3	22q12.2	-0.8667614983404457	4.075419781197512e-12	1.5994823988323414e-9	Lymphoid neoplasm diffuse large B-cell lymphoma	DLBC
SUSD6	14q24.1	-0.8665244191559981	4.195937868790285e-12	1.6151133150328143e-9	Lymphoid neoplasm diffuse large B-cell lymphoma	DLBC
RGPD4	2q12.3	-0.8662873399715504	4.3197804502806835e-12	1.6314099149588333e-9	Lymphoid neoplasm diffuse large B-cell lymphoma	DLBC
CHCHD2	7p11.2	0.8651019440493123	4.9919089401399745e-12	1.8503342471452172e-9	Lymphoid neoplasm diffuse large B-cell lymphoma	DLBC
PGP	16p13.3	0.8643907064959697	5.44084212387808e-12	1.9800708354826118e-9	Lymphoid neoplasm diffuse large B-cell lymphoma	DLBC
MRPL12	17q25.3	0.8636794689426269	5.927283000468413e-12	2.081412219954065e-9	Lymphoid neoplasm diffuse large B-cell lymphoma	DLBC
TMEM160	19q13.32	0.8636794689426266	5.927283000468711e-12	2.081412219954065e-9	Lymphoid neoplasm diffuse large B-cell lymphoma	DLBC
PTTG1	5q33.3	0.8634423897581792	6.098259514491861e-12	2.104530386932225e-9	Lymphoid neoplasm diffuse large B-cell lymphoma	DLBC
U2AF1	21q22.3	0.8624940730203888	6.829322298809455e-12	2.2782619188828676e-9	Lymphoid neoplasm diffuse large B-cell lymphoma	DLBC
ATP5ME	4p16.3	0.8624940730203887	6.829322298809554e-12	2.2782619188828676e-9	Lymphoid neoplasm diffuse large B-cell lymphoma	DLBC
MZT2B	2q21.1	0.8622569938359415	7.0244708929575745e-12	2.3049476949744068e-9	Lymphoid neoplasm diffuse large B-cell lymphoma	DLBC
LEPROT	1p31.3	-0.8620199146514937	7.224819710399254e-12	2.3324514729572814e-9	Lymphoid neoplasm diffuse large B-cell lymphoma	DLBC
SNRPG	2p13.3	0.8591749644381227	1.0084440880292353e-11	3.2039709311100274e-9	Lymphoid neoplasm diffuse large B-cell lymphoma	DLBC
DNAJC7	17q21.2	0.8584637268847798	1.0948792374811794e-11	3.4242348152223887e-9	Lymphoid neoplasm diffuse large B-cell lymphoma	DLBC
KIF22	16p11.2	0.858226647700332	1.1251957447844048e-11	3.4543877256186664e-9	Lymphoid neoplasm diffuse large B-cell lymphoma	DLBC
MRPS17	7p11.2	0.8579895685158841	1.1562948522004928e-11	3.4543877256186664e-9	Lymphoid neoplasm diffuse large B-cell lymphoma	DLBC
MRTO4	1p36.13	0.857989568515884	1.1562948522004928e-11	3.4543877256186664e-9	Lymphoid neoplasm diffuse large B-cell lymphoma	DLBC
ADCY7	16q12.1	-0.8572783309625417	1.2544770874045159e-11	3.692590203160116e-9	Lymphoid neoplasm diffuse large B-cell lymphoma	DLBC
MFSD2B	2p23.3	0.8565670934091986	1.360401985063029e-11	3.946348714930665e-9	Lymphoid neoplasm diffuse large B-cell lymphoma	DLBC
MRPS34	16p13.3	0.8560929350403037	1.4355969237669746e-11	3.957157870934013e-9	Lymphoid neoplasm diffuse large B-cell lymphoma	DLBC
MALSU1	7p15.3	0.8560929350403034	1.435596923767021e-11	3.957157870934013e-9	Lymphoid neoplasm diffuse large B-cell lymphoma	DLBC
MRPL21	11q13.3	0.8560929350403031	1.4355969237670626e-11	3.957157870934013e-9	Lymphoid neoplasm diffuse large B-cell lymphoma	DLBC
SLIRP	14q24.3	0.8558558558558559	1.4746332745323775e-11	3.957157870934013e-9	Lymphoid neoplasm diffuse large B-cell lymphoma	DLBC
MRPS12	19q13.2	0.8558558558558558	1.474633274532393e-11	3.957157870934013e-9	Lymphoid neoplasm diffuse large B-cell lymphoma	DLBC
ILKAP	2q37.3	0.8556187766714083	1.5146590463185794e-11	3.957157870934013e-9	Lymphoid neoplasm diffuse large B-cell lymphoma	DLBC
GOLGA2	9q34.11	-0.8553816974869606	1.5556974773108433e-11	3.957157870934013e-9	Lymphoid neoplasm diffuse large B-cell lymphoma	DLBC
MRPL27	17q21.33	0.8553816974869604	1.5556974773108663e-11	3.957157870934013e-9	Lymphoid neoplasm diffuse large B-cell lymphoma	DLBC
RGPD3	2q12.2	-0.8553816974869604	1.5556974773108663e-11	3.957157870934013e-9	Lymphoid neoplasm diffuse large B-cell lymphoma	DLBC
NDUFS6	5p15.33	0.8551446183025131	1.59777230782585e-11	3.957157870934013e-9	Lymphoid neoplasm diffuse large B-cell lymphoma	DLBC
TGOLN2	2p11.2	-0.855144618302513	1.5977723078258563e-11	3.957157870934013e-9	Lymphoid neoplasm diffuse large B-cell lymphoma	DLBC
SMCR8	17p11.2	-0.8549075391180656	1.6409077902054157e-11	3.957157870934013e-9	Lymphoid neoplasm diffuse large B-cell lymphoma	DLBC
SECISBP2L	15q21.1	-0.8549075391180655	1.6409077902054276e-11	3.957157870934013e-9	Lymphoid neoplasm diffuse large B-cell lymphoma	DLBC
CISD1	10q21.1	0.8549075391180654	1.6409077902054512e-11	3.957157870934013e-9	Lymphoid neoplasm diffuse large B-cell lymphoma	DLBC
RBM43	2q23.3	-0.853959222380275	1.824559774976179e-11	4.296516288932141e-9	Lymphoid neoplasm diffuse large B-cell lymphoma	DLBC
TM9SF2	13q32.3	-0.8539592223802751	1.824559774976179e-11	4.296516288932141e-9	Lymphoid neoplasm diffuse large B-cell lymphoma	DLBC
ERI3	1p34.1	0.8537221431958274	1.8733809375993113e-11	4.360185214766025e-9	Lymphoid neoplasm diffuse large B-cell lymphoma	DLBC
MAML2	11q21	-0.8530109056424845	2.0272625076085163e-11	4.6111007218514215e-9	Lymphoid neoplasm diffuse large B-cell lymphoma	DLBC
YDJC	22q11.21	0.8530109056424844	2.0272625076085386e-11	4.6111007218514215e-9	Lymphoid neoplasm diffuse large B-cell lymphoma	DLBC
SNF8	17q21.32	0.8525367472735897	2.1363207839204634e-11	4.7511774234393e-9	Lymphoid neoplasm diffuse large B-cell lymphoma	DLBC
SNRPE	1q32.1	0.8525367472735894	2.1363207839205487e-11	4.7511774234393e-9	Lymphoid neoplasm diffuse large B-cell lymphoma	DLBC
FICD	12q23.3	-0.8522996680891417	2.192880975687439e-11	4.823374242786789e-9	Lymphoid neoplasm diffuse large B-cell lymphoma	DLBC
SNRPB	20p13	0.8513513513513512	2.433398710386337e-11	5.29422919424923e-9	Lymphoid neoplasm diffuse large B-cell lymphoma	DLBC
C12ORF10	12q13.13	0.8506401137980087	2.6297090522925343e-11	5.659812515127674e-9	Lymphoid neoplasm diffuse large B-cell lymphoma	DLBC
BOLA2	16p11.2	0.8504030346135609	2.6983644309451547e-11	5.7132059269317954e-9	Lymphoid neoplasm diffuse large B-cell lymphoma	DLBC
FNIP2	4q32.1	-0.8501659554291136	2.7686899226236515e-11	5.7132059269317954e-9	Lymphoid neoplasm diffuse large B-cell lymphoma	DLBC
COX5A	15q24.2	0.8501659554291134	2.7686899226237113e-11	5.7132059269317954e-9	Lymphoid neoplasm diffuse large B-cell lymphoma	DLBC
ZNFX1	20q13.13	-0.850165955429113	2.7686899226238218e-11	5.7132059269317954e-9	Lymphoid neoplasm diffuse large B-cell lymphoma	DLBC
NME2	17q21.33	0.8494547178757705	2.990067260528225e-11	6.107059825176831e-9	Lymphoid neoplasm diffuse large B-cell lymphoma	DLBC
RUVBL2	19q13.33	0.8485064011379799	3.310992300452365e-11	6.694224432914599e-9	Lymphoid neoplasm diffuse large B-cell lymphoma	DLBC
TACC3	4p16.3	0.8482693219535324	3.396100633240476e-11	6.797635027494138e-9	Lymphoid neoplasm diffuse large B-cell lymphoma	DLBC
TK1	17q25.3	0.8142270252767495	3.888552821045534e-44	7.394860899782292e-40	Esophageal carcinoma	ESCA
KPNA2	17q24.2	0.7730334122599319	3.19054164145526e-37	3.033726519777734e-33	Esophageal carcinoma	ESCA
CDT1	16q24.3	0.7548094630967561	1.3014862831114932e-34	7.917204469574498e-31	Esophageal carcinoma	ESCA
CCNB1	5q13.2	0.7540262683909095	1.6652898921122149e-34	7.917204469574498e-31	Esophageal carcinoma	ESCA
CENPA	2p23.3	0.7364276607370529	3.3541610406905466e-32	1.2757216102162425e-28	Esophageal carcinoma	ESCA
KIF20A	5q31.2	0.7284240627083196	3.2613503690137575e-31	1.0336849994589105e-27	Esophageal carcinoma	ESCA
NCAPH	2q11.2	0.7275312164814933	4.18229477825231e-31	1.1362099971146312e-27	Esophageal carcinoma	ESCA
CCNA2	4q27	0.7266002873737681	5.4148233695913795e-31	1.2871712002439908e-27	Esophageal carcinoma	ESCA
EME1	17q21.33	0.7237953574970144	1.1716012756867844e-30	2.4755934955261755e-27	Esophageal carcinoma	ESCA
CDC20	1p34.2	0.7167405338676057	7.832063891166103e-30	1.4894235901830578e-26	Esophageal carcinoma	ESCA
PKMYT1	16p13.3	0.7109084203087248	3.6078051756965486e-29	6.237239184201933e-26	Esophageal carcinoma	ESCA
ORC6	16q11.2	0.7085605002732073	6.602098277592018e-29	9.799010162960116e-26	Esophageal carcinoma	ESCA
TEDC2	16p13.3	0.7085038350231723	6.698592423541121e-29	9.799010162960116e-26	Esophageal carcinoma	ESCA
PSMC3IP	17q21.2	0.7066703094327406	1.0692349734055992e-28	1.4277990498057137e-25	Esophageal carcinoma	ESCA
MAD2L1	4q27	0.7064659097808272	1.1262021216325238e-28	1.4277990498057137e-25	Esophageal carcinoma	ESCA
H2AFZ	4q23	0.7057090239410685	1.36434630905101e-28	1.6216108599514411e-25	Esophageal carcinoma	ESCA
GINS2	16q24.1	0.7009370003845143	4.50956467798177e-28	5.044611263598784e-25	Esophageal carcinoma	ESCA
CENPH	5q13.2	0.7003723716430902	5.18666167680446e-28	5.479708061543912e-25	Esophageal carcinoma	ESCA
AURKB	17p13.1	0.6986724141420276	7.887611473011804e-28	7.894668809592919e-25	Esophageal carcinoma	ESCA
CDCA5	11q13.1	0.6957076073098173	1.6271332926064856e-27	1.5355409677319314e-24	Esophageal carcinoma	ESCA
C17ORF53	17q21.31	0.6955376115597112	1.69565968987593e-27	1.5355409677319314e-24	Esophageal carcinoma	ESCA
RAD51	15q15.1	0.6944812093983369	2.1897362990728512e-27	1.8928279636122003e-24	Esophageal carcinoma	ESCA
BUB1B	15q15.1	0.6907352316192095	5.374591733919104e-27	4.4438526523452e-24	Esophageal carcinoma	ESCA
KIF2C	1p34.1	0.6872260336348737	1.2311527276409482e-26	9.755346425644962e-24	Esophageal carcinoma	ESCA
RFC4	3q27.3	0.6851557282496511	1.9966588500707017e-26	1.4865926718739484e-23	Esophageal carcinoma	ESCA
TUBA1B	12q13.12	0.6849998988120535	2.0703282116940822e-26	1.4865926718739484e-23	Esophageal carcinoma	ESCA
MCM10	10p13	0.6849169246959298	2.1106379629066945e-26	1.4865926718739484e-23	Esophageal carcinoma	ESCA
CKS1B	1q21.3	0.6814684394794891	4.677595158747352e-26	3.176922397639228e-23	Esophageal carcinoma	ESCA
DNAJC9	10q22.2	0.6812336834436284	4.9360288727591467e-26	3.236843485284851e-23	Esophageal carcinoma	ESCA
CDC45	22q11.21	0.6784469673972436	9.310268282074552e-26	5.714017141961095e-23	Esophageal carcinoma	ESCA
KIF18B	17q21.31	0.6784449436383136	9.314536015186094e-26	5.714017141961095e-23	Esophageal carcinoma	ESCA
ORC1	1p32.3	0.6782931617185759	9.640154267727289e-26	5.728962928417808e-23	Esophageal carcinoma	ESCA
NCAPG	4p15.31	0.6714164288749926	4.476305639414562e-25	2.579572858931719e-22	Esophageal carcinoma	ESCA
PTTG1	5q33.3	0.6664116730415071	1.333819402863233e-24	7.46036576007356e-22	Esophageal carcinoma	ESCA
RFC2	7q11.23	0.6657903790500477	1.5251867962111854e-24	8.28699351529946e-22	Esophageal carcinoma	ESCA
FEN1	11q12.2	0.6633638920931741	2.5668250156333813e-24	1.3559253145083336e-21	Esophageal carcinoma	ESCA
CDCA3	12p13.31	0.6613583469937064	3.932482104528603e-24	2.0211895184275797e-21	Esophageal carcinoma	ESCA
PLK1	16p12.2	0.6609333576184406	4.302734054494859e-24	2.1532919345875983e-21	Esophageal carcinoma	ESCA
RFC5	12q24.23	0.6601845668144016	5.0401272981712294e-24	2.4576436110082635e-21	Esophageal carcinoma	ESCA
NUSAP1	15q15.1	0.6596381519033454	5.6551994848082865e-24	2.6886232150649795e-21	Esophageal carcinoma	ESCA
RACGAP1	12q13.12	0.6594398235282213	5.896205873886865e-24	2.7348328561879637e-21	Esophageal carcinoma	ESCA
UHRF1	19p13.3	0.658306518527513	7.479628612337641e-24	3.386668983829165e-21	Esophageal carcinoma	ESCA
CEP55	10q23.33	0.6572076174286121	9.410804954914457e-24	4.161983205293215e-21	Esophageal carcinoma	ESCA
SKA1	18q21.1	0.6568069131605042	1.0230456693998143e-23	4.4216498852218786e-21	Esophageal carcinoma	ESCA
NUDT1	7p22.3	0.656230141865501	1.1534601504881177e-23	4.874522595962785e-21	Esophageal carcinoma	ESCA
PLK4	4q28.1	0.6557080120616035	1.2855101129848124e-23	5.3144664823113426e-21	Esophageal carcinoma	ESCA
TRIP13	5p15.33	0.6552304049541617	1.4192306388097837e-23	5.742448735796949e-21	Esophageal carcinoma	ESCA
UBE2S	19q13.42	0.6543844737214903	1.6903777325942586e-23	6.697065279321878e-21	Esophageal carcinoma	ESCA
KNSTRN	15q15.1	0.6531681946046592	2.171363531343162e-23	8.427106178684267e-21	Esophageal carcinoma	ESCA
CENPN	16q23.2	0.6527148726043754	2.3830713476356058e-23	9.063773563597264e-21	Esophageal carcinoma	ESCA
PSRC1	1p13.3	0.6518487037824058	2.8454233837224564e-23	1.0610081664362736e-20	Esophageal carcinoma	ESCA
NUP37	12q23.2	0.6516078764697552	2.9889176156273023e-23	1.0930816595458541e-20	Esophageal carcinoma	ESCA
CDK2	12q13.2	0.6513974055410521	3.120123799501348e-23	1.1195357414173044e-20	Esophageal carcinoma	ESCA
EXO1	1q43	0.6507376601299251	3.5691233020250343e-23	1.2569262561964829e-20	Esophageal carcinoma	ESCA
KIF11	10q23.33	0.6466800234756034	8.100627611738434e-23	2.80090245986236e-20	Esophageal carcinoma	ESCA
TROAP	12q13.12	0.6457146904660712	9.826775161407553e-23	3.337067557937275e-20	Esophageal carcinoma	ESCA
CCNB2	15q22.2	0.645105539028191	1.1096713110264382e-22	3.7022139161034693e-20	Esophageal carcinoma	ESCA
SPAG5	17q11.2	0.644071398215045	1.3631067927759286e-22	4.469345151417213e-20	Esophageal carcinoma	ESCA
RAD54L	1p34.1	0.6433974864914095	1.557980977932816e-22	5.0217159758217565e-20	Esophageal carcinoma	ESCA
RNASEH2A	19p13.13	0.642709408455265	1.7851092762787494e-22	5.657903851165497e-20	Esophageal carcinoma	ESCA
FOXM1	12p13.33	0.6403517293020059	2.838181844682329e-22	8.848148219725221e-20	Esophageal carcinoma	ESCA
TCOF1	5q32-q33.1	0.6391334264262443	3.6009183800572787e-22	1.1044945940895042e-19	Esophageal carcinoma	ESCA
RANBP1	22q11.21	0.6380203590148343	4.471489953040876e-22	1.3497511815393387e-19	Esophageal carcinoma	ESCA
MCM2	3q21.3	0.6378847671665352	4.590728585300883e-22	1.3640919610416701e-19	Esophageal carcinoma	ESCA
CDK1	10q21.2	0.6295225952684516	2.269303485672573e-21	6.639283751851588e-19	Esophageal carcinoma	ESCA
GMNN	6p22.3	0.6286402363750433	2.678532491399005e-21	7.7178261195355875e-19	Esophageal carcinoma	ESCA
DTL	1q32.3	0.6284482972337528	2.7767033883703532e-21	7.881278856214777e-19	Esophageal carcinoma	ESCA
MND1	4q31.3	0.6278873980531444	3.0842522718643264e-21	8.625474331477043e-19	Esophageal carcinoma	ESCA
CCNF	16p13.3	0.626124704025256	4.284656091848613e-21	1.1808884767925373e-18	Esophageal carcinoma	ESCA
CENPO	2p23.3	0.6241717766579646	6.152214258572929e-21	1.6713808365040201e-18	Esophageal carcinoma	ESCA
MCM5	22q12.3	0.6225446744783758	8.300265828072694e-21	2.2231852852458932e-18	Esophageal carcinoma	ESCA
GPN3	12q24.11	0.6222127780138831	8.82121501670657e-21	2.3299034162876227e-18	Esophageal carcinoma	ESCA
TPX2	20q11.21	0.6215166049420195	1.0020238759031684e-20	2.6103408285000756e-18	Esophageal carcinoma	ESCA
RAN	12q24.33	0.6184243012972296	1.7582078809653406e-20	4.518356658421335e-18	Esophageal carcinoma	ESCA
NEIL3	4q34.3	0.6180296683059117	1.8881628952931905e-20	4.787625837305414e-18	Esophageal carcinoma	ESCA
KIF4A	Xq13.1	0.6159087689474428	2.765246672011434e-20	6.846800740896761e-18	Esophageal carcinoma	ESCA
SNRPA	19q13.2	0.6158946026349346	2.7722756325868993e-20	6.846800740896761e-18	Esophageal carcinoma	ESCA
RRM2	2p25.1	0.6155748487240204	2.935670266435405e-20	7.157389930359243e-18	Esophageal carcinoma	ESCA
RMI2	16p13.13	0.6153279501345801	3.0682588239409735e-20	7.38595924745386e-18	Esophageal carcinoma	ESCA
SHCBP1	16q11.2	0.6151316455183864	3.177849934244867e-20	7.55414652494183e-18	Esophageal carcinoma	ESCA
PIMREG	17p13.2	0.6123975472041777	5.167861369198335e-20	1.2132990081240093e-17	Esophageal carcinoma	ESCA
GAB2	11q14.1	-0.6110355574443973	6.572743638114485e-20	1.524315436171014e-17	Esophageal carcinoma	ESCA
RCC2	1p36.13	0.6088843017019816	9.586949195644458e-20	2.196566419922538e-17	Esophageal carcinoma	ESCA
HNRNPC	14q11.2	0.6078562321656248	1.147055237554694e-19	2.5968511253068585e-17	Esophageal carcinoma	ESCA
KIFC1	6p21.32	0.6073158885313583	1.2601341483546195e-19	2.8192907175599764e-17	Esophageal carcinoma	ESCA
KIF22	16p11.2	0.6050917774674686	1.8521312048058056e-19	4.0955789676502334e-17	Esophageal carcinoma	ESCA
TICRR	15q26.1	0.6036549086272845	2.371549698337886e-19	5.183880530263399e-17	Esophageal carcinoma	ESCA
AUNIP	1p36.11	0.6010887823042521	3.676448434218926e-19	7.944888621993331e-17	Esophageal carcinoma	ESCA
UBE2C	20q13.12	0.6003541578127218	4.165053352307127e-19	8.899642651778048e-17	Esophageal carcinoma	ESCA
DLGAP5	14q22.3	0.5989881205350818	5.248340188551084e-19	1.1089742818408442e-16	Esophageal carcinoma	ESCA
TTK	6q14.1	0.5977758889361098	6.437527290595089e-19	1.3453017196180966e-16	Esophageal carcinoma	ESCA
PRC1	15q26.1	0.5976160119806526	6.612856315599259e-19	1.366920527758164e-16	Esophageal carcinoma	ESCA
CHAF1A	19p13.3	0.596988646712404	7.34716930216965e-19	1.5023776195630132e-16	Esophageal carcinoma	ESCA
TIMELESS	12q13.3	0.5963471151316456	8.1805120696287905e-19	1.6549872130652202e-16	Esophageal carcinoma	ESCA
OIP5	15q15.1	0.5942241920142475	1.1653248417451747e-18	2.3327350016282094e-16	Esophageal carcinoma	ESCA
CDC6	17q21.2	0.5939631271122984	1.216930953840994e-18	2.410664161374394e-16	Esophageal carcinoma	ESCA
KIF23	15q23	0.592744824236537	1.488890378500558e-18	2.9189926111283617e-16	Esophageal carcinoma	ESCA
ALYREF	17q25.3	0.5918341327181107	1.7302186388046302e-18	3.3575069238926173e-16	Esophageal carcinoma	ESCA
CDCA4	14q32.33	0.5908485621192802	2.0345671012356534e-18	3.9082184408281235e-16	Esophageal carcinoma	ESCA
FANCI	15q26.1	0.5903750025296988	2.198870201474508e-18	4.1815914621440717e-16	Esophageal carcinoma	ESCA
CENPA	2p23.3	0.8753109746496617	5.71347159683315e-47	9.684390429961897e-43	Glioblastoma multiforme	GBM
PBK	8p21.1	0.8743150684931508	9.725724760192717e-47	9.684390429961897e-43	Glioblastoma multiforme	GBM
CCNB2	15q22.2	0.8700165328294759	9.182869728631724e-46	5.3615172449913636e-42	Glioblastoma multiforme	GBM
CCNB1	5q13.2	0.8697055581798143	1.0768801898049437e-45	5.3615172449913636e-42	Glioblastoma multiforme	GBM
PTTG1	5q33.3	0.8685758148323101	1.914412869754883e-45	7.625106460233699e-42	Glioblastoma multiforme	GBM
SPC25	2q24.3	0.8645095260588884	1.4540595810164048e-44	4.826266092656951e-41	Glioblastoma multiforme	GBM
CDK1	10q21.2	0.8616241536765868	5.891838024760842e-44	1.6762279180444596e-40	Glioblastoma multiforme	GBM
NEIL3	4q34.3	0.8553338056998897	1.1186822947102362e-42	2.7848197373942942e-39	Glioblastoma multiforme	GBM
CCNA2	4q27	0.8528696268304207	3.413024204431795e-42	7.552264114584353e-39	Glioblastoma multiforme	GBM
NUF2	1q23.3	0.8511021886317119	7.502160537266294e-42	1.4940552709965823e-38	Glioblastoma multiforme	GBM
DEPDC1B	5q12.1	0.8498582900330658	1.2979827310380828e-41	2.1652992430720595e-38	Glioblastoma multiforme	GBM
UBE2C	20q13.12	0.8498464808691546	1.3047246255016176e-41	2.1652992430720595e-38	Glioblastoma multiforme	GBM
MAD2L1	4q27	0.8448590773106605	1.1190246953210296e-40	1.6348095495368252e-37	Glioblastoma multiforme	GBM
SKA1	18q21.1	0.8447960951031341	1.1492510014318631e-40	1.6348095495368252e-37	Glioblastoma multiforme	GBM
NEK2	1q32.3	0.8386750118091642	1.45023353369903e-39	1.9254267215744124e-36	Glioblastoma multiforme	GBM
PIMREG	17p13.2	0.837261848527791	2.5650997338610403e-39	3.1927475749901634e-36	Glioblastoma multiforme	GBM
UBE2T	1q32.1	0.833801763501811	1.0130493418737278e-38	1.1382711310761882e-35	Glioblastoma multiforme	GBM
CDC25C	5q31.2	0.8337623996221062	1.0288164880427511e-38	1.1382711310761882e-35	Glioblastoma multiforme	GBM
AURKB	17p13.1	0.8327704298535664	1.5163005382929844e-38	1.5893223800055148e-35	Glioblastoma multiforme	GBM
ESCO2	8p21.1	0.8323334907888527	1.797348316349876e-38	1.789709586005389e-35	Glioblastoma multiforme	GBM
MND1	4q31.3	0.8301881593449855	4.112928472363276e-38	3.9004271679578403e-35	Glioblastoma multiforme	GBM
BUB1	2q13	0.8276767438198711	1.0682674284144807e-37	9.670248107670174e-35	Glioblastoma multiforme	GBM
POC1A	3p21.2	0.8201661155723514	1.6959682136204737e-36	1.4684872597500753e-33	Glioblastoma multiforme	GBM
CENPU	4q35.1	0.8189930719571724	2.5816701287985623e-36	2.1422483589593073e-33	Glioblastoma multiforme	GBM
CDC20	1p34.2	0.8174814989765388	4.4168048232092464e-36	3.518426722168486e-33	Glioblastoma multiforme	GBM
SGO1	3p24.3	0.8171626515509376	4.943387362770883e-36	3.786444589599313e-33	Glioblastoma multiforme	GBM
NCAPG	4p15.31	0.8151078570303891	1.0162285949051168e-35	7.495626839827926e-33	Glioblastoma multiforme	GBM
CDCA8	1p34.3	0.8145961265942371	1.2143047540923616e-35	8.636742563481923e-33	Glioblastoma multiforme	GBM
NDC80	18p11.32	0.8121713116044721	2.802573649265484e-35	1.9245949732800727e-32	Glioblastoma multiforme	GBM
RRM2	2p25.1	0.810915603841915	4.301253498776965e-35	2.8553154476047754e-32	Glioblastoma multiforme	GBM
KIF2C	1p34.1	0.8091717839710281	7.756360641673942e-35	4.982836199320534e-32	Glioblastoma multiforme	GBM
NCAPH	2q11.2	0.8077664934655957	1.241945355934017e-34	7.72916930107061e-32	Glioblastoma multiforme	GBM
SKA3	13q12.11	0.8071012438985989	1.5498797496183898e-34	9.353289458681888e-32	Glioblastoma multiforme	GBM
KPNA2	17q24.2	0.8066591940832062	1.79478371915438e-34	1.051268169616455e-31	Glioblastoma multiforme	GBM
RACGAP1	12q13.12	0.7981223429381199	2.838824061955628e-33	1.6152908912527525e-30	Glioblastoma multiforme	GBM
ZWINT	10q21.1	0.7970988820658167	3.91770488831214e-33	2.1672525791871185e-30	Glioblastoma multiforme	GBM
CENPH	5q13.2	0.7966028971815468	4.5765482495046414e-33	2.4632961726725656e-30	Glioblastoma multiforme	GBM
RTKN2	10q21.2	0.7959966934341054	5.530852999949057e-33	2.8986036182627753e-30	Glioblastoma multiforme	GBM
CKAP2L	2q14.1	0.7958943473468746	5.710205560895794e-33	2.9158652242369166e-30	Glioblastoma multiforme	GBM
TOP2A	17q21.2	0.7917847583057788	2.026391380836989e-32	1.008889608734216e-29	Glioblastoma multiforme	GBM
SGO2	2q33.1	0.7892379152889313	4.3796680124151025e-32	2.12734362115236e-29	Glioblastoma multiforme	GBM
H2AFZ	4q23	0.7878365611714693	6.662659814458055e-32	3.1592111953555277e-29	Glioblastoma multiforme	GBM
TTK	6q14.1	0.7876515509368611	7.040443786934424e-32	3.260707860855792e-29	Glioblastoma multiforme	GBM
AURKA	20q13.2	0.7870729019052116	8.362979057523505e-32	3.78519836205865e-29	Glioblastoma multiforme	GBM
ECT2	3q26.31	0.7855337742087858	1.318521916363255e-31	5.835191992083161e-29	Glioblastoma multiforme	GBM
KIFC1	6p21.32	0.7852227995591251	1.4449060645181454e-31	6.255500929321493e-29	Glioblastoma multiforme	GBM
PLK1	16p12.2	0.7851283262478354	1.485604393932921e-31	6.294853511739176e-29	Glioblastoma multiforme	GBM
CENPM	22q13.2	0.7839080459770115	2.1241209590856236e-31	8.682797490812068e-29	Glioblastoma multiforme	GBM
ORC6	16q11.2	0.7838883640371601	2.1363649362279256e-31	8.682797490812068e-29	Glioblastoma multiforme	GBM
DBF4	7q21.12	0.7831050228310502	2.684185976638332e-31	1.0691112744950477e-28	Glioblastoma multiforme	GBM
MELK	9p13.2	0.7798929302472051	6.7773822429139414e-31	2.646501320933944e-28	Glioblastoma multiforme	GBM
RAD51AP1	12p13.32	0.779479609510314	7.626597747143667e-31	2.920840271814733e-28	Glioblastoma multiforme	GBM
GINS2	16q24.1	0.7781333648244375	1.1182936077858726e-30	4.202040980953897e-28	Glioblastoma multiforme	GBM
KIF20A	5q31.2	0.7777908990710123	1.2321271914517874e-30	4.5440394477337675e-28	Glioblastoma multiforme	GBM
CDCA5	11q13.1	0.7724452842072118	5.473165885919826e-30	1.9817836112380605e-27	Glioblastoma multiforme	GBM
RNASEH2A	19p13.13	0.7695795937647618	1.1972368157132841e-29	4.257673425880366e-27	Glioblastoma multiforme	GBM
HJURP	2q37.1	0.769107227208314	1.3606385664621264e-29	4.753880184402325e-27	Glioblastoma multiforme	GBM
MXD3	5q35.3	0.7680247205164541	1.8221196397814827e-29	6.235681529036595e-27	Glioblastoma multiforme	GBM
C5ORF34	5p12	0.7679735474728392	1.8473774050372036e-29	6.235681529036595e-27	Glioblastoma multiforme	GBM
TMPO	12q23.1	0.7663360100771536	2.8646302653424726e-29	9.508185289049223e-27	Glioblastoma multiforme	GBM
TK1	17q25.3	0.7660289718154629	3.1089701982097984e-29	1.0150023196286579e-26	Glioblastoma multiforme	GBM
CKS2	9q22.2	0.7659423712801138	3.181508448331566e-29	1.0219313023955345e-26	Glioblastoma multiforme	GBM
TRIP13	5p15.33	0.7630884900015744	6.765880909922555e-29	2.1387701320810743e-26	Glioblastoma multiforme	GBM
TROAP	12q13.12	0.7589985829003303	1.9587467367640886e-28	6.095068947290129e-26	Glioblastoma multiforme	GBM
CENPN	16q23.2	0.7580066131317905	2.526768741385391e-28	7.741630689952317e-26	Glioblastoma multiforme	GBM
MTFR2	6q23.3	0.7571602897181547	3.1368646283701074e-28	9.465251374847074e-26	Glioblastoma multiforme	GBM
CDC45	22q11.21	0.7565186584789795	3.6936187924993326e-28	1.0978868395914063e-25	Glioblastoma multiforme	GBM
CENPW	6q22.32	0.7553810423555349	4.928549878029006e-28	1.4434128061904066e-25	Glioblastoma multiforme	GBM
HMGN2	1p36.11	0.7543811998110533	6.3423580098693515e-28	1.8305515908195382e-25	Glioblastoma multiforme	GBM
CDCA3	12p13.31	0.7533695481026609	8.17603601952195e-28	2.326082247553995e-25	Glioblastoma multiforme	GBM
DEPDC1	1p31.3	0.7473862383876557	3.581911281511055e-27	1.0047008897365163e-24	Glioblastoma multiforme	GBM
PCLAF	15q22.31	0.7467682254763037	4.162519828749419e-27	1.1513414220770094e-24	Glioblastoma multiforme	GBM
POLA2	11q13.1	0.7466174092837516	4.317663616704118e-27	1.1778941222830481e-24	Glioblastoma multiforme	GBM
TPX2	20q11.21	0.7461817036687138	4.798428118566459e-27	1.280227071687593e-24	Glioblastoma multiforme	GBM
NUSAP1	15q15.1	0.7461620217288621	4.8213422232774026e-27	1.280227071687593e-24	Glioblastoma multiforme	GBM
PARPBP	12q23.2	0.7457723193197925	5.2977849206254476e-27	1.3882287722928393e-24	Glioblastoma multiforme	GBM
KIF4A	Xq13.1	0.743536450952606	9.067194743650649e-27	2.345106276880554e-24	Glioblastoma multiforme	GBM
DLGAP5	14q22.3	0.741091954022988	1.6213413944560577e-26	4.13961716289646e-24	Glioblastoma multiforme	GBM
RAD51	15q15.1	0.73714769327665	4.085043819015231e-26	1.0297930082998522e-23	Glioblastoma multiforme	GBM
MCM10	10p13	0.7360455046449378	5.272991820380488e-26	1.3126454012859676e-23	Glioblastoma multiforme	GBM
OIP5	15q15.1	0.7357069752794837	5.7015881504136e-26	1.401816395252924e-23	Glioblastoma multiforme	GBM
SPC24	19p13.2	0.7352857817666515	6.282743305868766e-26	1.5258638162972742e-23	Glioblastoma multiforme	GBM
TRAIP	3p21.31	0.7344670130688085	7.583382096776525e-26	1.819554872979572e-23	Glioblastoma multiforme	GBM
CDC6	17q21.2	0.7325303101873724	1.180183891524698e-25	2.798019309489805e-23	Glioblastoma multiforme	GBM
CDCA2	8p21.2	0.7321642261061256	1.2825403714055152e-25	3.004916646651863e-23	Glioblastoma multiforme	GBM
CENPK	5q12.3	0.7311604471736735	1.6099402407788851e-25	3.7281348715245926e-23	Glioblastoma multiforme	GBM
CDKN3	14q22.2	0.7305266887104396	1.8574731150638323e-25	4.251905412240945e-23	Glioblastoma multiforme	GBM
KIF18A	11p14.1	0.7300858132577543	2.051293493941785e-25	4.642217037710301e-23	Glioblastoma multiforme	GBM
TYMS	18p11.32	0.7281451739883488	3.1678484926272324e-25	7.07774351023392e-23	Glioblastoma multiforme	GBM
ASF1B	19p13.12	0.7281018737206741	3.198578538393436e-25	7.07774351023392e-23	Glioblastoma multiforme	GBM
ERCC6L	Xq13.1	0.7275692091497076	3.6013660684589603e-25	7.88145112674288e-23	Glioblastoma multiforme	GBM
MYBL2	20q13.12	0.726365926625728	4.7030753729719455e-25	1.0180624570949597e-22	Glioblastoma multiforme	GBM
KNSTRN	15q15.1	0.725173201070698	6.118898291142555e-25	1.310299564173161e-22	Glioblastoma multiforme	GBM
HMGB2	4q34.1	0.722945205479452	9.96708698003423e-25	2.111644012844486e-22	Glioblastoma multiforme	GBM
AUNIP	1p36.11	0.7226893402613765	1.0538292329187924e-24	2.209158860376605e-22	Glioblastoma multiforme	GBM
GTSE1	22q13.31	0.7214769327664935	1.371144562109197e-24	2.8444108285838182e-22	Glioblastoma multiforme	GBM
DDIAS	11q14.1	0.719713430955755	2.0057751826128025e-24	4.1180425527560783e-22	Glioblastoma multiforme	GBM
HMMR	5q34	0.7186191150999843	2.536062079922021e-24	5.153640440984392e-22	Glioblastoma multiforme	GBM
KIF22	16p11.2	0.718225476302945	2.7585992249469133e-24	5.549242784325028e-22	Glioblastoma multiforme	GBM
FANCB	Xp22.2	0.7174263895449535	3.270778171423711e-24	6.51375472839032e-22	Glioblastoma multiforme	GBM
TK1	17q25.3	0.8068658397750611	3.530832795282268e-113	7.131222996631596e-109	Head and Neck squamous cell carcinoma	HNSC
CKS1B	1q21.3	0.7161334162253965	6.386101642854692e-78	6.449004744036811e-74	Head and Neck squamous cell carcinoma	HNSC
UBE2C	20q13.12	0.7151285612159889	1.3090196946795769e-77	8.812756924481138e-74	Head and Neck squamous cell carcinoma	HNSC
CDC20	1p34.2	0.7063819393329956	5.9457917846691115e-75	3.0021789168740513e-71	Head and Neck squamous cell carcinoma	HNSC
CDCA5	11q13.1	0.7007714171179067	2.6768104116825898e-73	1.0812707976950652e-69	Head and Neck squamous cell carcinoma	HNSC
AURKB	17p13.1	0.696472787508738	4.660964433822026e-72	1.5689583111650576e-68	Head and Neck squamous cell carcinoma	HNSC
CENPA	2p23.3	0.6931160950640471	4.190074941442725e-71	1.2089563370331245e-67	Head and Neck squamous cell carcinoma	HNSC
GINS2	16q24.1	0.6859423840620079	4.141572593706692e-69	1.0455917709386758e-65	Head and Neck squamous cell carcinoma	HNSC
CDCA3	12p13.31	0.6848175949115712	8.408747551318954e-69	1.8870163810443212e-65	Head and Neck squamous cell carcinoma	HNSC
CCNB2	15q22.2	0.6830690243182093	2.512521413991179e-68	5.074539499837984e-65	Head and Neck squamous cell carcinoma	HNSC
KIF2C	1p34.1	0.6709260067252952	4.088678935156127e-65	7.507186223031663e-62	Head and Neck squamous cell carcinoma	HNSC
ALYREF	17q25.3	0.6685295955183558	1.6881106141324205e-64	2.8412308394693747e-61	Head and Neck squamous cell carcinoma	HNSC
UBE2S	19q13.42	0.6659332252325545	7.729304906186788e-64	1.2008367014634967e-60	Head and Neck squamous cell carcinoma	HNSC
MRPL11	11q13.2	0.6634636386195886	3.2394137764824565e-63	4.673317145972584e-60	Head and Neck squamous cell carcinoma	HNSC
SNRPA	19q13.2	0.661722846538632	8.822325628628847e-63	1.187896738142779e-59	Head and Neck squamous cell carcinoma	HNSC
PSRC1	1p13.3	0.6610847297017212	1.2716063369446044e-62	1.605164574204386e-59	Head and Neck squamous cell carcinoma	HNSC
TROAP	12q13.12	0.6597812526209781	2.6758514868250305e-62	3.179068969376773e-59	Head and Neck squamous cell carcinoma	HNSC
RAD51	15q15.1	0.6577378805014528	8.525847653855868e-62	9.566474725829277e-59	Head and Neck squamous cell carcinoma	HNSC
H2AFZ	4q23	0.6502351042171157	5.56387547728952e-60	5.91439963235876e-57	Head and Neck squamous cell carcinoma	HNSC
DTYMK	2q37.3	0.645339953271119	7.977633292992654e-59	8.056212980928631e-56	Head and Neck squamous cell carcinoma	HNSC
RNASEH2A	19p13.13	0.64399956146337	1.640053274395885e-58	1.577340761093985e-55	Head and Neck squamous cell carcinoma	HNSC
EME1	17q21.33	0.6414383505859775	6.43523016584997e-58	5.9078338027123564e-55	Head and Neck squamous cell carcinoma	HNSC
KIF22	16p11.2	0.6397830384621003	1.5462301566184014e-57	1.357791759705298e-54	Head and Neck squamous cell carcinoma	HNSC
TUBA1B	12q13.12	0.6388101252810976	2.581946608983218e-57	2.172815652568086e-54	Head and Neck squamous cell carcinoma	HNSC
PSMC3IP	17q21.2	0.6375419624287078	5.0233291035226784e-57	4.058247116153901e-54	Head and Neck squamous cell carcinoma	HNSC
MND1	4q31.3	0.6358379804803693	1.2224748610159927e-56	9.496278756900002e-54	Head and Neck squamous cell carcinoma	HNSC
TEDC2	16p13.3	0.6317266443226716	1.0215074427835332e-55	7.641254008110748e-53	Head and Neck squamous cell carcinoma	HNSC
FEN1	11q12.2	0.6306788693158515	1.7458013617367336e-55	1.2592839322498861e-52	Head and Neck squamous cell carcinoma	HNSC
CDC45	22q11.21	0.6287149542101207	4.740905431301888e-55	3.3017954136553184e-52	Head and Neck squamous cell carcinoma	HNSC
MTFR2	6q23.3	0.6246397232355765	3.683798280331078e-54	2.480055795594893e-51	Head and Neck squamous cell carcinoma	HNSC
RANBP1	22q11.21	0.6242885428536226	4.3894713525643017e-54	2.7752261119475606e-51	Head and Neck squamous cell carcinoma	HNSC
TACO1	17q23.3	0.6242850837113725	4.3970508284558076e-54	2.7752261119475606e-51	Head and Neck squamous cell carcinoma	HNSC
TRAIP	3p21.31	0.6222616564449008	1.2018164952148761e-53	7.355481137531774e-51	Head and Neck squamous cell carcinoma	HNSC
KPNA2	17q24.2	0.6219252258903788	1.419493540683165e-53	8.432209129758202e-51	Head and Neck squamous cell carcinoma	HNSC
RPA3	7p21.3	0.6216071396902577	1.6611381747237287e-53	9.585716489970043e-51	Head and Neck squamous cell carcinoma	HNSC
RFC2	7q11.23	0.6199755603855619	3.709945803573846e-53	2.0813826498550269e-50	Head and Neck squamous cell carcinoma	HNSC
CDKN3	14q22.2	0.618419875694433	7.946724377364397e-53	4.337837628368345e-50	Head and Neck squamous cell carcinoma	HNSC
NUP85	17q25.1	0.6181482715414347	9.073096471545948e-53	4.822350774626671e-50	Head and Neck squamous cell carcinoma	HNSC
CKS2	9q22.2	0.6164413495848656	2.080931652768392e-52	1.0776558100246977e-49	Head and Neck squamous cell carcinoma	HNSC
NME1	17q21.33	0.6150849686686891	4.010079279143663e-52	2.024789280021614e-49	Head and Neck squamous cell carcinoma	HNSC
SPC25	2q24.3	0.6148952837588677	4.394243085293696e-52	2.1646470144799213e-49	Head and Neck squamous cell carcinoma	HNSC
PHB	17q21.33	0.6117632985368576	1.972501427646398e-51	9.485383650993882e-49	Head and Neck squamous cell carcinoma	HNSC
NUDT1	7p22.3	0.6115459404939254	2.1877843290781098e-51	1.0275972114974553e-48	Head and Neck squamous cell carcinoma	HNSC
PKMYT1	16p13.3	0.6092363176790542	6.54461893013199e-51	2.957645732403114e-48	Head and Neck squamous cell carcinoma	HNSC
CENPX	17q25.3	0.6092217583042064	6.589793432595936e-51	2.957645732403114e-48	Head and Neck squamous cell carcinoma	HNSC
SNRPF	12q23.1	0.6090025057097795	7.308722963893065e-51	3.209006036994527e-48	Head and Neck squamous cell carcinoma	HNSC
POC1A	3p21.2	0.6072093119489853	1.699494934647222e-50	7.303127488312754e-48	Head and Neck squamous cell carcinoma	HNSC
EXOSC2	9q34.12	0.6068612293063589	2.0007270505067965e-50	8.418475883142869e-48	Head and Neck squamous cell carcinoma	HNSC
BCL2L12	19q13.33	0.6067223989554225	2.1351510945300928e-50	8.800744215555977e-48	Head and Neck squamous cell carcinoma	HNSC
TEDC1	14q32.33	0.6049712625296455	4.835614618203983e-50	1.953298168877317e-47	Head and Neck squamous cell carcinoma	HNSC
MRPL58	17q25.1	0.6041809619807486	6.981615349076491e-50	2.7648565726529e-47	Head and Neck squamous cell carcinoma	HNSC
RAD54L	1p34.1	0.6040795782407146	7.317886037407841e-50	2.842295082644734e-47	Head and Neck squamous cell carcinoma	HNSC
SNRPG	2p13.3	0.6006846468578463	3.5017404602615686e-49	1.3344273976585452e-46	Head and Neck squamous cell carcinoma	HNSC
CENPM	22q13.2	0.6005497558129465	3.725035833909454e-49	1.3932323840272082e-46	Head and Neck squamous cell carcinoma	HNSC
HAUS8	19p13.11	0.5992899413538569	6.6259491295673605e-49	2.4331689921794904e-46	Head and Neck squamous cell carcinoma	HNSC
MRPL12	17q25.3	0.5981068268858795	1.135351166718887e-48	4.094765627539529e-46	Head and Neck squamous cell carcinoma	HNSC
MRPS23	17q22	0.5961604501965213	2.740229012586372e-48	9.62625220406966e-46	Head and Neck squamous cell carcinoma	HNSC
ERAL1	17q11.2	0.596140995995064	2.7643839572017643e-48	9.62625220406966e-46	Head and Neck squamous cell carcinoma	HNSC
CDT1	16q24.3	0.5951835780990555	4.254578500577381e-48	1.4564359656976503e-45	Head and Neck squamous cell carcinoma	HNSC
OIP5	15q15.1	0.5934327511493513	9.325553388781926e-48	3.1391366965538095e-45	Head and Neck squamous cell carcinoma	HNSC
CCNB1	5q13.2	0.5919753163863234	1.785635714919579e-47	5.912210579382089e-45	Head and Neck squamous cell carcinoma	HNSC
MRPS7	17q25.1	0.591772156310072	1.9543617611843765e-47	6.366491046877558e-45	Head and Neck squamous cell carcinoma	HNSC
PPIH	1p34.2	0.5909619789412065	2.7996365378301604e-47	8.975279230881865e-45	Head and Neck squamous cell carcinoma	HNSC
SNRNP25	16p13.3	0.5908872201653949	2.8938977439366395e-47	9.132508239732548e-45	Head and Neck squamous cell carcinoma	HNSC
UBE2T	1q32.1	0.5903646467805226	3.646760490773787e-47	1.1331326404947414e-44	Head and Neck squamous cell carcinoma	HNSC
CDC6	17q21.2	0.5898527301164056	4.57199886159419e-47	1.3991009243578462e-44	Head and Neck squamous cell carcinoma	HNSC
MAD2L1	4q27	0.5891095612374695	6.343862622187028e-47	1.9123431847807674e-44	Head and Neck squamous cell carcinoma	HNSC
PSMB3	17q12	0.5890339459827062	6.558528716532865e-47	1.947979477761975e-44	Head and Neck squamous cell carcinoma	HNSC
SNRPD1	18q11.2	0.588593875676256	7.95872332567754e-47	2.329599058097236e-44	Head and Neck squamous cell carcinoma	HNSC
DCTPP1	16p11.2	0.5879890936856043	1.0378256137590504e-46	2.9944234172987915e-44	Head and Neck squamous cell carcinoma	HNSC
AUNIP	1p36.11	0.587896972390908	1.080594813061165e-46	3.073911752027655e-44	Head and Neck squamous cell carcinoma	HNSC
CENPW	6q22.32	0.5874837491299878	1.2949864123545354e-46	3.63261674587841e-44	Head and Neck squamous cell carcinoma	HNSC
C17ORF53	17q21.31	0.5874172874557794	1.3332047486093758e-46	3.6885940147484335e-44	Head and Neck squamous cell carcinoma	HNSC
NUP37	12q23.2	0.5864664879976671	2.019695020345152e-46	5.512402746744734e-44	Head and Neck squamous cell carcinoma	HNSC
FYCO1	3p21.31	-0.5805315808458206	2.617784389605103e-45	7.049518842247236e-43	Head and Neck squamous cell carcinoma	HNSC
GMNN	6p22.3	0.5803973971038773	2.7722145992575684e-45	7.367160297526988e-43	Head and Neck squamous cell carcinoma	HNSC
LRR1	14q21.3	0.5799778232835695	3.3158076540762906e-45	8.697320414205045e-43	Head and Neck squamous cell carcinoma	HNSC
SIVA1	14q32.33	0.5789732114472731	5.085386974398365e-45	1.3167892400246639e-42	Head and Neck squamous cell carcinoma	HNSC
SNF8	17q21.32	0.5782326452316361	6.963538281970628e-45	1.7802858567210225e-42	Head and Neck squamous cell carcinoma	HNSC
MRPL38	17q25.1	0.5768401081451782	1.2547873389247736e-44	3.167867485532956e-42	Head and Neck squamous cell carcinoma	HNSC
RECQL4	8q24.3	0.5755018847549588	2.203856585464178e-44	5.4952211674839506e-42	Head and Neck squamous cell carcinoma	HNSC
KIFC1	6p21.32	0.5741891292786303	3.819885812319331e-44	9.408565091635796e-42	Head and Neck squamous cell carcinoma	HNSC
RFC4	3q27.3	0.5723906186306775	8.082800747482718e-44	1.9668473096013068e-41	Head and Neck squamous cell carcinoma	HNSC
SPAG5	17q11.2	0.5723325360182544	8.280199094094122e-44	1.9908950131359403e-41	Head and Neck squamous cell carcinoma	HNSC
ZSWIM8	10q22.2	-0.5713862282821691	1.2259542474146213e-43	2.9130115217686006e-41	Head and Neck squamous cell carcinoma	HNSC
LSM4	19p13.11	0.5708152116658175	1.5525638875220531e-43	3.6329082677572954e-41	Head and Neck squamous cell carcinoma	HNSC
AURKA	20q13.2	0.5707960573109656	1.5649008233642852e-43	3.6329082677572954e-41	Head and Neck squamous cell carcinoma	HNSC
CCT4	2p15	0.5691221422354374	3.1189627853357186e-43	7.158374019934717e-41	Head and Neck squamous cell carcinoma	HNSC
PLK1	16p12.2	0.567327312068093	6.505355345028889e-43	1.4762771000398705e-40	Head and Neck squamous cell carcinoma	HNSC
ORC6	16q11.2	0.5637262417268746	2.8051455242321313e-42	6.295058239212929e-40	Head and Neck squamous cell carcinoma	HNSC
DUT	15q21.1	0.5635400821406905	3.023810633495666e-42	6.7111981719463704e-40	Head and Neck squamous cell carcinoma	HNSC
CDK4	12q14.1	0.5627521204929763	4.152497764526394e-42	9.116086668493433e-40	Head and Neck squamous cell carcinoma	HNSC
GEMIN6	2p22.1	0.561795641821403	6.095786509367418e-42	1.323834409996707e-39	Head and Neck squamous cell carcinoma	HNSC
PCLAF	15q22.31	0.561313493172389	7.393771936021866e-42	1.588638423317379e-39	Head and Neck squamous cell carcinoma	HNSC
TACC3	4p16.3	0.5602516624082644	1.1298331168466555e-41	2.4020252064159897e-39	Head and Neck squamous cell carcinoma	HNSC
MYBL2	20q13.12	0.5585842153759092	2.192074898206609e-41	4.6118059082373836e-39	Head and Neck squamous cell carcinoma	HNSC
C19ORF48	19q13.33	0.5584061469888697	2.3523293357410056e-41	4.8979376900990813e-39	Head and Neck squamous cell carcinoma	HNSC
TIPIN	15q22.31	0.5572129121526247	3.770147086230559e-41	7.769965377612102e-39	Head and Neck squamous cell carcinoma	HNSC
PTTG1	5q33.3	0.556969349444022	4.150234054107164e-41	8.466896685939636e-39	Head and Neck squamous cell carcinoma	HNSC
CENPO	2p23.3	0.5562978771759748	5.406244806955773e-41	1.0918992636608575e-38	Head and Neck squamous cell carcinoma	HNSC
PLK1	16p12.2	0.9121940559440563	4.2499245322593503e-26	8.378301222896083e-22	Kidney chromophobe	KICH
KIFC1	6p21.32	0.8735576923076928	2.2689651059880467e-21	2.001151789934113e-17	Kidney chromophobe	KICH
IQGAP3	1q22	0.8722902097902098	3.045275119104362e-21	2.001151789934113e-17	Kidney chromophobe	KICH
CDCA3	12p13.31	0.8606643356643356	3.943747227387921e-20	1.9436758210181366e-16	Kidney chromophobe	KICH
CDC20	1p34.2	0.8553758741258745	1.1726276808850843e-19	4.150304167539864e-16	Kidney chromophobe	KICH
FOXM1	12p13.33	0.8546765734265734	1.3499958748100526e-19	4.150304167539864e-16	Kidney chromophobe	KICH
PTTG1	5q33.3	0.8542395104895106	1.4736800838378334e-19	4.150304167539864e-16	Kidney chromophobe	KICH
MELK	9p13.2	0.8497377622377624	3.5765625642679285e-19	8.813544298997242e-16	Kidney chromophobe	KICH
PBK	8p21.1	0.8487325174825178	4.342475447830011e-19	9.511951219835648e-16	Kidney chromophobe	KICH
CEP55	10q23.33	0.8479458041958039	5.049690184526952e-19	9.954959229776431e-16	Kidney chromophobe	KICH
NDC80	18p11.32	0.8451048951048952	8.646722546853312e-19	1.5415805797483851e-15	Kidney chromophobe	KICH
KIF4A	Xq13.1	0.8446678321678326	9.383669958902618e-19	1.5415805797483851e-15	Kidney chromophobe	KICH
CDCA8	1p34.3	0.8441433566433568	1.0347951238433663e-18	1.5692270054960097e-15	Kidney chromophobe	KICH
HJURP	2q37.1	0.8421765734265738	1.4886092924215083e-18	2.0961745421998296e-15	Kidney chromophobe	KICH
MKI67	10q26.2	0.8406905594405593	1.9529086830185117e-18	2.5666427851351292e-15	Kidney chromophobe	KICH
NEK2	1q32.3	0.8383395798094405	2.9838132817783818e-18	3.676430939811189e-15	Kidney chromophobe	KICH
CCNA2	4q27	0.8379370629370632	3.2062375816383428e-18	3.71810398143637e-15	Kidney chromophobe	KICH
PKMYT1	16p13.3	0.829895104895105	1.2958576922378236e-17	1.4192521413764696e-14	Kidney chromophobe	KICH
CCNB2	15q22.2	0.8289335664335667	1.523913539399625e-17	1.5811806060907475e-14	Kidney chromophobe	KICH
NUF2	1q23.3	0.8284527972027974	1.6519550462848968e-17	1.628332089123023e-14	Kidney chromophobe	KICH
TROAP	12q13.12	0.8273601398601399	1.9825680883581106e-17	1.861159394947228e-14	Kidney chromophobe	KICH
KIF18B	17q21.31	0.8261363636363637	2.4283444865784416e-17	2.1760174185639728e-14	Kidney chromophobe	KICH
TPX2	20q11.21	0.8254370629370631	2.7248065136370008e-17	2.3034080438917883e-14	Kidney chromophobe	KICH
NCAPG	4p15.31	0.8252622377622383	2.8041895634271543e-17	2.3034080438917883e-14	Kidney chromophobe	KICH
AURKB	17p13.1	0.8242569930069931	3.305617722747322e-17	2.6066779114496284e-14	Kidney chromophobe	KICH
DLGAP5	14q22.3	0.8232080419580419	3.920335579949533e-17	2.9725190624278884e-14	Kidney chromophobe	KICH
E2F2	1p36.12	0.8219405594405597	4.8103646004963173e-17	3.512278804969793e-14	Kidney chromophobe	KICH
WDR62	19q13.12	0.8176573426573427	9.491415185947894e-17	6.682634249134885e-14	Kidney chromophobe	KICH
CDKN3	14q22.2	0.8154283216783217	1.3424426213617112e-16	9.125832357767165e-14	Kidney chromophobe	KICH
KIF20A	5q31.2	0.8140734265734267	1.6535932197911126e-16	1.0801144863840669e-13	Kidney chromophobe	KICH
CDK1	10q21.2	0.8138986013986016	1.6984655106982892e-16	1.0801144863840669e-13	Kidney chromophobe	KICH
GTSE1	22q13.31	0.8134615384615387	1.815823400633359e-16	1.1186607037526888e-13	Kidney chromophobe	KICH
CENPA	2p23.3	0.8115384615384612	2.4313765387128886e-16	1.4524896086116933e-13	Kidney chromophobe	KICH
SPAG5	17q11.2	0.8109702797202794	2.648701883376159e-16	1.535779674378753e-13	Kidney chromophobe	KICH
DEPDC1	1p31.3	0.8094842657342659	3.308928414503365e-16	1.8637775646719812e-13	Kidney chromophobe	KICH
SKA1	18q21.1	0.8063374125874128	5.267554534495689e-16	2.8845713914735556e-13	Kidney chromophobe	KICH
KIF14	1q32.1	0.8034965034965036	7.957244710024676e-16	4.1804213372519417e-13	Kidney chromophobe	KICH
CENPF	1q41	0.803409090909091	8.058030375143237e-16	4.1804213372519417e-13	Kidney chromophobe	KICH
KIF11	10q23.33	0.8030157342657344	8.526935129802415e-16	4.3102563884339694e-13	Kidney chromophobe	KICH
SPC25	2q24.3	0.7968968531468535	2.0227255529456966e-15	9.969002887692865e-13	Kidney chromophobe	KICH
BUB1B	15q15.1	0.7940996503496506	2.9730618997923204e-15	1.4295351778659953e-12	Kidney chromophobe	KICH
PSRC1	1p13.3	0.7936625874125876	3.1557820932213646e-15	1.4812640044229995e-12	Kidney chromophobe	KICH
NUSAP1	15q15.1	0.7920017482517483	3.953435597084568e-15	1.81251231071919e-12	Kidney chromophobe	KICH
NEIL3	4q34.3	0.7917918684024724	4.067046116418094e-15	1.8222215258878705e-12	Kidney chromophobe	KICH
ASF1B	19p13.12	0.7912150349650345	4.395661268385164e-15	1.9256903609987805e-12	Kidney chromophobe	KICH
PRC1	15q26.1	0.7868444055944059	7.858082050770516e-15	3.367700642367173e-12	Kidney chromophobe	KICH
MYBL2	20q13.12	0.783916083916084	1.15101338986243e-14	4.8278889293080735e-12	Kidney chromophobe	KICH
TOP2A	17q21.2	0.7824300699300699	1.3938689177385386e-14	5.724735800895323e-12	Kidney chromophobe	KICH
PIF1	15q22.31	0.7816433566433567	1.5416146611678472e-14	6.146544040604097e-12	Kidney chromophobe	KICH
ANLN	7p14.2	0.7815559440559439	1.5589286904240887e-14	6.146544040604097e-12	Kidney chromophobe	KICH
FAM72B	1p11.2	0.7810314685314684	1.666795131521295e-14	6.442980239766826e-12	Kidney chromophobe	KICH
PCLAF	15q22.31	0.7767482517482517	2.85910425915295e-14	1.0839304108642548e-11	Kidney chromophobe	KICH
FAM83D	20q11.23	0.77618006993007	3.068522270597336e-14	1.141374491368979e-11	Kidney chromophobe	KICH
SKA3	13q12.11	0.7750874125874128	3.513302934626195e-14	1.2826158158003854e-11	Kidney chromophobe	KICH
ARHGAP11A	15q13.3	0.7731206293706296	4.474126152126598e-14	1.6036895084186134e-11	Kidney chromophobe	KICH
ERCC6L	Xq13.1	0.7703671328671331	6.25101372251802e-14	2.2005800808164333e-11	Kidney chromophobe	KICH
ASPM	1q31.3	0.7689685314685318	7.395323213043659e-14	2.5577438916130295e-11	Kidney chromophobe	KICH
CDCA5	11q13.1	0.767963286713287	8.339042498476601e-14	2.8344117899132366e-11	Kidney chromophobe	KICH
UHRF1	19p13.3	0.7645844032843147	1.2431941183861938e-13	4.153954042350072e-11	Kidney chromophobe	KICH
ESCO2	8p21.1	0.762762237762238	1.5376932766679356e-13	5.0523475427052806e-11	Kidney chromophobe	KICH
EZH2	7q36.1	0.7594405594405599	2.2546651877792477e-13	7.286634346209851e-11	Kidney chromophobe	KICH
TK1	17q25.3	0.7568181818181814	3.0368739273898143e-13	9.656279452348838e-11	Kidney chromophobe	KICH
CCNB1	5q13.2	0.7480769230769235	7.981515031809172e-13	2.497580751382318e-10	Kidney chromophobe	KICH
OIP5	15q15.1	0.7474650349650352	8.527468186214526e-13	2.6267266847348935e-10	Kidney chromophobe	KICH
CDCA2	8p21.2	0.7437937062937068	1.2633555075232753e-12	3.8316600731252073e-10	Kidney chromophobe	KICH
CDC25C	5q31.2	0.7432255244755246	1.3417963873247824e-12	4.00790514844254e-10	Kidney chromophobe	KICH
CENPE	4q24	0.74222027972028	1.4921229245671604e-12	4.3904046768532835e-10	Kidney chromophobe	KICH
POC1A	3p21.2	0.7380244755244758	2.312209371007474e-12	6.703366991182551e-10	Kidney chromophobe	KICH
UBE2T	1q32.1	0.7352709790209792	3.0683834620104903e-12	8.766682836242724e-10	Kidney chromophobe	KICH
SHCBP1	16q11.2	0.7329545454545455	3.882547018177621e-12	1.093436170233623e-9	Kidney chromophobe	KICH
KIF15	3p21.31	0.7309003496503498	4.773908567913292e-12	1.3255328663076428e-9	Kidney chromophobe	KICH
RRM2	2p25.1	0.7303758741258743	5.031066033092364e-12	1.3765757895630566e-9	Kidney chromophobe	KICH
KIF2C	1p34.1	0.7302447552447555	5.097394371416411e-12	1.3765757895630566e-9	Kidney chromophobe	KICH
RAD51	15q15.1	0.7299825174825176	5.23256674808846e-12	1.39398406583535e-9	Kidney chromophobe	KICH
SPC24	19p13.2	0.7270680843324396	6.984869123940272e-12	1.8359961321247805e-9	Kidney chromophobe	KICH
CDC45	22q11.21	0.7211975524475525	1.2360501145052358e-11	3.206248941757397e-9	Kidney chromophobe	KICH
SGO1	3p24.3	0.717701048951049	1.7246850366155944e-11	4.4156416638753025e-9	Kidney chromophobe	KICH
ESPL1	12q13.13	0.7171765734265734	1.8122763676062495e-11	4.58041234756277e-9	Kidney chromophobe	KICH
KIF23	15q23	0.7097902097902101	3.599065549899138e-11	8.98126306971033e-9	Kidney chromophobe	KICH
HMMR	5q34	0.7090034965034966	3.867076365420908e-11	9.529442933488473e-9	Kidney chromophobe	KICH
C17ORF53	17q21.31	0.7043269230769232	5.898091643654166e-11	1.435493563740719e-8	Kidney chromophobe	KICH
TACC3	4p16.3	0.7037150349650352	6.229260627109026e-11	1.4976054146686263e-8	Kidney chromophobe	KICH
CCNE2	8q22.1	0.7004370629370631	8.327634296679282e-11	1.97774179516422e-8	Kidney chromophobe	KICH
FAM72A	1q32.1	0.7003021657243232	8.427021953626584e-11	1.97774179516422e-8	Kidney chromophobe	KICH
LMNB1	5q23.2	0.6998688811188813	8.753958126241617e-11	2.0303003588320853e-8	Kidney chromophobe	KICH
EME1	17q21.33	0.6991258741258742	9.342928577834422e-11	2.1417034184119512e-8	Kidney chromophobe	KICH
UBE2C	20q13.12	0.6973776223776222	1.0881374723109697e-10	2.465694497602121e-8	Kidney chromophobe	KICH
FAM72D	1q21.1	0.6935314685314686	1.5159419400263997e-10	3.396054477918232e-8	Kidney chromophobe	KICH
CENPW	6q22.32	0.6875874125874126	2.50547447191585e-10	5.549766712286412e-8	Kidney chromophobe	KICH
STMN1	1p36.11	0.6843094405594411	3.2887669805840195e-10	7.203861361692595e-8	Kidney chromophobe	KICH
SYCE2	19p13.13	0.6816870629370633	4.078052310383138e-10	8.834584972186065e-8	Kidney chromophobe	KICH
TRIP13	5p15.33	0.6777534965034968	5.607815743470472e-10	1.2016573865954008e-7	Kidney chromophobe	KICH
ZMYND10	3p21.31	0.673732517482518	7.727466581236834e-10	1.638056733145193e-7	Kidney chromophobe	KICH
FBXO43	8q22.2	0.6669580419580421	1.3116220734884386e-9	2.750778463484157e-7	Kidney chromophobe	KICH
POLQ	3q13.33	0.6636363636363638	1.6916839187648237e-9	3.510511239424183e-7	Kidney chromophobe	KICH
HASPIN	17p13.2	0.6611013986013985	2.049871064062259e-9	4.2094956413461844e-7	Kidney chromophobe	KICH
BUB1	2q13	0.6604895104895105	2.146546264029308e-9	4.362578664852967e-7	Kidney chromophobe	KICH
RAD54L	1p34.1	0.6584790209790211	2.495609624697314e-9	5.020249810334985e-7	Kidney chromophobe	KICH
EXO1	1q43	0.6572115384615382	2.7426943109087494e-9	5.461563196490413e-7	Kidney chromophobe	KICH
FANCA	16q24.3	0.6554632867132869	3.121854044308399e-9	6.154423062949577e-7	Kidney chromophobe	KICH
CDC20	1p34.2	0.902865059869856	2.2950950306405933e-130	4.629206676802077e-126	Kidney renal clear cell carcinoma	KIRC
AURKB	17p13.1	0.8863436119711804	4.4078054890486957e-119	4.445271835705609e-115	Kidney renal clear cell carcinoma	KIRC
UBE2C	20q13.12	0.8781906060902288	3.839015890773296e-114	2.581098350563246e-110	Kidney renal clear cell carcinoma	KIRC
CCNB2	15q22.2	0.8745226889263855	4.922995700068116e-112	2.4824205817593475e-108	Kidney renal clear cell carcinoma	KIRC
HJURP	2q37.1	0.8682574318760612	1.393294959022811e-108	5.620551864698019e-105	Kidney renal clear cell carcinoma	KIRC
PTTG1	5q33.3	0.8664729988428232	1.244008705288782e-107	4.1819425976124554e-104	Kidney renal clear cell carcinoma	KIRC
MYBL2	20q13.12	0.8558404138244811	3.0830505646267005e-102	8.883589984074364e-99	Kidney renal clear cell carcinoma	KIRC
CDCA8	1p34.3	0.8553099990026108	5.580158644338085e-102	1.4068974982037397e-98	Kidney renal clear cell carcinoma	KIRC
CDCA3	12p13.31	0.8545779250459725	1.2606332670047176e-101	2.667588903258099e-98	Kidney renal clear cell carcinoma	KIRC
CDCA5	11q13.1	0.8545347277618445	1.3225527532266232e-101	2.667588903258099e-98	Kidney renal clear cell carcinoma	KIRC
SKA3	13q12.11	0.8498377797531457	2.2196964104606197e-99	4.0701160544537e-96	Kidney renal clear cell carcinoma	KIRC
SKA1	18q21.1	0.8473485706479563	3.124296143605736e-98	5.251421101377308e-95	Kidney renal clear cell carcinoma	KIRC
KIF20A	5q31.2	0.8467363798378491	5.94373087708316e-98	9.221927060828257e-95	Kidney renal clear cell carcinoma	KIRC
TPX2	20q11.21	0.8466235716436266	6.689496769678391e-98	9.637653560315225e-95	Kidney renal clear cell carcinoma	KIRC
CENPA	2p23.3	0.8462165573550607	1.0239177393129533e-97	1.376828053462818e-94	Kidney renal clear cell carcinoma	KIRC
CEP55	10q23.33	0.8366758149067932	1.570499386594783e-93	1.9798107892260483e-90	Kidney renal clear cell carcinoma	KIRC
GTSE1	22q13.31	0.835671134123373	4.178861872277547e-93	4.958096703755183e-90	Kidney renal clear cell carcinoma	KIRC
CDC25C	5q31.2	0.8315481321955229	2.1659024069327996e-91	2.4270139748796982e-88	Kidney renal clear cell carcinoma	KIRC
FOXM1	12p13.33	0.829258538565719	1.8527303395727372e-90	1.9668195236411635e-87	Kidney renal clear cell carcinoma	KIRC
RRM2	2p25.1	0.8276577627755132	8.153326841335839e-90	8.222630119487194e-87	Kidney renal clear cell carcinoma	KIRC
PLK1	16p12.2	0.8255155076530405	5.783742529689943e-89	5.555146991611722e-86	Kidney renal clear cell carcinoma	KIRC
PIMREG	17p13.2	0.823461492163613	3.691281140888975e-88	3.384233664169574e-85	Kidney renal clear cell carcinoma	KIRC
NCAPG	4p15.31	0.8186753415250905	2.529224094296945e-86	2.218019564433451e-83	Kidney renal clear cell carcinoma	KIRC
KIF2C	1p34.1	0.8074130941836326	3.2853014500425094e-82	2.761022093639892e-79	Kidney renal clear cell carcinoma	KIRC
CCNA2	4q27	0.8013408492022044	4.201228752348248e-80	3.389551357394566e-77	Kidney renal clear cell carcinoma	KIRC
KIFC1	6p21.32	0.8008501335573378	6.17214248932481e-80	4.7881582311415935e-77	Kidney renal clear cell carcinoma	KIRC
CDK1	10q21.2	0.7993810131840466	1.940000619902755e-79	1.449252314942169e-76	Kidney renal clear cell carcinoma	KIRC
NUF2	1q23.3	0.7967794085975413	1.440401919542226e-78	1.0376038113273821e-75	Kidney renal clear cell carcinoma	KIRC
ASF1B	19p13.12	0.7951812466557373	4.864843583048132e-78	3.383582588623477e-75	Kidney renal clear cell carcinoma	KIRC
NDC80	18p11.32	0.7921801359765235	4.645879291389725e-77	3.1235795102443585e-74	Kidney renal clear cell carcinoma	KIRC
KIF18B	17q21.31	0.7891991106587182	4.213179306428344e-76	2.7412847293761197e-73	Kidney renal clear cell carcinoma	KIRC
PKMYT1	16p13.3	0.7778631252781109	1.3449696336510522e-72	8.477511722106788e-70	Kidney renal clear cell carcinoma	KIRC
TROAP	12q13.12	0.7777928800140326	1.4118162318164058e-72	8.629191938102092e-70	Kidney renal clear cell carcinoma	KIRC
RAD51	15q15.1	0.7771381262737799	2.2169736629586624e-72	1.3151870229963594e-69	Kidney renal clear cell carcinoma	KIRC
MELK	9p13.2	0.7678266352665535	1.1550209098453962e-69	6.656220500451898e-67	Kidney renal clear cell carcinoma	KIRC
PCLAF	15q22.31	0.7580491913888029	6.048636565742916e-67	3.38891665363985e-64	Kidney renal clear cell carcinoma	KIRC
CDKN3	14q22.2	0.7579062551524651	6.613707085363707e-67	3.605364105723945e-64	Kidney renal clear cell carcinoma	KIRC
NEK2	1q32.3	0.7553221740341658	3.2888478097542106e-66	1.745685797966906e-63	Kidney renal clear cell carcinoma	KIRC
KIF4A	Xq13.1	0.7545744238648228	5.211922555714754e-66	2.695499434583758e-63	Kidney renal clear cell carcinoma	KIRC
CENPM	22q13.2	0.7543422040698884	6.01102904306501e-66	3.031061394965531e-63	Kidney renal clear cell carcinoma	KIRC
TACC3	4p16.3	0.7529136671323231	1.4405619226835355e-65	7.086861946469979e-63	Kidney renal clear cell carcinoma	KIRC
TOP2A	17q21.2	0.7510820472568674	4.3796113797397145e-65	2.1032562268892867e-62	Kidney renal clear cell carcinoma	KIRC
OIP5	15q15.1	0.75052062013416	6.146274888004924e-65	2.8830317323502168e-62	Kidney renal clear cell carcinoma	KIRC
NEIL3	4q34.3	0.7489336529565718	1.5940927641370805e-64	7.307466148328389e-62	Kidney renal clear cell carcinoma	KIRC
DLGAP5	14q22.3	0.7488904041566812	1.6358742246570624e-64	7.332351802518433e-62	Kidney renal clear cell carcinoma	KIRC
E2F2	1p36.12	0.7484342188249243	2.148473108156465e-64	9.42058751989476e-62	Kidney renal clear cell carcinoma	KIRC
BUB1B	15q15.1	0.7444882707336153	2.2159397381502857e-63	9.509681812444949e-61	Kidney renal clear cell carcinoma	KIRC
IQGAP3	1q22	0.7443079663914095	2.462740864670407e-63	1.0348642341750439e-60	Kidney renal clear cell carcinoma	KIRC
CDC45	22q11.21	0.7420518888803538	9.16246273878346e-63	3.771568845740049e-60	Kidney renal clear cell carcinoma	KIRC
DEPDC1	1p31.3	0.7373412344931716	1.3626282104589748e-61	5.496842200991504e-59	Kidney renal clear cell carcinoma	KIRC
UBE2T	1q32.1	0.7370980958733473	1.563877806390595e-61	6.184983402921235e-59	Kidney renal clear cell carcinoma	KIRC
HMMR	5q34	0.7366917112322109	1.968101306448658e-61	7.633962182897967e-59	Kidney renal clear cell carcinoma	KIRC
TK1	17q25.3	0.7348448209792446	5.5652712479587565e-61	2.117953227760908e-58	Kidney renal clear cell carcinoma	KIRC
SHCBP1	16q11.2	0.7304752918757268	6.289500830899283e-60	2.3492450325784915e-57	Kidney renal clear cell carcinoma	KIRC
SPC25	2q24.3	0.7269427445449518	4.31560790372825e-59	1.5826511166945236e-56	Kidney renal clear cell carcinoma	KIRC
MKI67	10q26.2	0.7149001946698016	2.457184763613139e-56	8.850252978942323e-54	Kidney renal clear cell carcinoma	KIRC
BUB1	2q13	0.7148117365370149	2.5712715351583445e-56	9.098692432305932e-54	Kidney renal clear cell carcinoma	KIRC
CENPF	1q41	0.7131676749472935	5.958184823920675e-56	2.07201013618069e-53	Kidney renal clear cell carcinoma	KIRC
CENPW	6q22.32	0.7113461862679289	1.5013207887803968e-55	5.132481408423831e-53	Kidney renal clear cell carcinoma	KIRC
KIF23	15q23	0.7071662299590926	1.2184824343993214e-54	4.0961317836390525e-52	Kidney renal clear cell carcinoma	KIRC
TTK	6q14.1	0.7065767383587979	1.6321910079605633e-54	5.396933218125338e-52	Kidney renal clear cell carcinoma	KIRC
KIF14	1q32.1	0.705805377938062	2.3900842580202315e-54	7.775483787785172e-52	Kidney renal clear cell carcinoma	KIRC
PBK	8p21.1	0.7053172761415977	3.040538626774227e-54	9.734549857466059e-52	Kidney renal clear cell carcinoma	KIRC
EME1	17q21.33	0.7044522298912712	4.6525586523021934e-54	1.466282937764613e-51	Kidney renal clear cell carcinoma	KIRC
UHRF1	19p13.3	0.7025459089798859	1.1815451898478574e-53	3.6664256121894285e-51	Kidney renal clear cell carcinoma	KIRC
CCNB1	5q13.2	0.7009824149221596	2.5235834600150105e-53	7.63462336080056e-51	Kidney renal clear cell carcinoma	KIRC
EXO1	1q43	0.7009722346704862	2.536042464916398e-53	7.63462336080056e-51	Kidney renal clear cell carcinoma	KIRC
NCAPH	2q11.2	0.6955747752898622	3.353685891142516e-52	9.947624180050668e-50	Kidney renal clear cell carcinoma	KIRC
PRC1	15q26.1	0.6954713219215027	3.521861751400456e-52	1.0295065438514088e-49	Kidney renal clear cell carcinoma	KIRC
LMNB1	5q23.2	0.6943036195403347	6.109410751909206e-52	1.76038306951441e-49	Kidney renal clear cell carcinoma	KIRC
TRIP13	5p15.33	0.6902665994678363	4.020707342057648e-51	1.1422206632296164e-48	Kidney renal clear cell carcinoma	KIRC
ASPM	1q31.3	0.6884432338504942	9.321973356961506e-51	2.6114472584710216e-48	Kidney renal clear cell carcinoma	KIRC
KIF11	10q23.33	0.6876244114456034	1.3571713619732725e-50	3.749883064520672e-48	Kidney renal clear cell carcinoma	KIRC
WDR62	19q13.12	0.6834466562722652	9.04880182932035e-50	2.466409904018804e-47	Kidney renal clear cell carcinoma	KIRC
SGO1	3p24.3	0.6784425589577626	8.424245796376676e-49	2.2655605028389006e-46	Kidney renal clear cell carcinoma	KIRC
RAD54L	1p34.1	0.6777080675060789	1.1644807819966738e-48	3.0904707069569615e-46	Kidney renal clear cell carcinoma	KIRC
ERCC6L	Xq13.1	0.6742924552636377	5.183574671917277e-48	1.3578272874359932e-45	Kidney renal clear cell carcinoma	KIRC
POC1A	3p21.2	0.6704580308463014	2.7060065933694232e-47	6.997455511315547e-45	Kidney renal clear cell carcinoma	KIRC
CDC6	17q21.2	0.6691126327989851	4.804055850622549e-47	1.2265545127475548e-44	Kidney renal clear cell carcinoma	KIRC
FANCI	15q26.1	0.6689200334297486	5.214185265239221e-47	1.3146264599984385e-44	Kidney renal clear cell carcinoma	KIRC
AURKA	20q13.2	0.6682193384748666	7.021002060163173e-47	1.74831619201841e-44	Kidney renal clear cell carcinoma	KIRC
CKAP2L	2q14.1	0.6662893553568875	1.586664016447315e-46	3.9002392351341376e-44	Kidney renal clear cell carcinoma	KIRC
APOBEC3B	22q13.1	0.6662621163051132	1.6049571468325902e-46	3.9002392351341376e-44	Kidney renal clear cell carcinoma	KIRC
ANLN	7p14.2	0.6642643106996325	3.708284353083917e-46	8.904297071631263e-44	Kidney renal clear cell carcinoma	KIRC
DEPDC1B	5q12.1	0.660369676579597	1.8629305210133703e-45	4.4206245422164326e-43	Kidney renal clear cell carcinoma	KIRC
CDT1	16q24.3	0.6580078581912975	4.9004749400856625e-45	1.1493323202503235e-42	Kidney renal clear cell carcinoma	KIRC
CCNF	16p13.3	0.657594044717858	5.800208339236907e-45	1.3447149678437749e-42	Kidney renal clear cell carcinoma	KIRC
MTFR2	6q23.3	0.6487470379248795	2.0012116837343596e-43	4.586868143286595e-41	Kidney renal clear cell carcinoma	KIRC
KIF15	3p21.31	0.647663435880813	3.062976148326911e-43	6.94159875412964e-41	Kidney renal clear cell carcinoma	KIRC
MND1	4q31.3	0.6466586659977058	4.53811560794529e-43	1.0170421312472944e-40	Kidney renal clear cell carcinoma	KIRC
TUBA1B	12q13.12	0.6458801518866055	6.147807832046226e-43	1.3626514722238722e-40	Kidney renal clear cell carcinoma	KIRC
NR3C2	4q31.23	-0.6457314376695876	6.514213354234529e-43	1.4281704712490268e-40	Kidney renal clear cell carcinoma	KIRC
SH3BGRL3	1p36.11	0.6381434357565257	1.1977505284808918e-41	2.5977019526300633e-39	Kidney renal clear cell carcinoma	KIRC
ZWINT	10q21.1	0.6324356162708223	1.0148632573258673e-40	2.1776374361981642e-38	Kidney renal clear cell carcinoma	KIRC
MCM10	10p13	0.6305819850403968	2.0120050930749583e-40	4.2718044976128325e-38	Kidney renal clear cell carcinoma	KIRC
RDM1	17q12	0.6298605511946217	2.6227920911062116e-40	5.510595466417947e-38	Kidney renal clear cell carcinoma	KIRC
TEDC2	16p13.3	0.6297410137095677	2.7403860400580017e-40	5.698307879172154e-38	Kidney renal clear cell carcinoma	KIRC
E2F7	12q21.2	0.6252544117118033	1.4020613602118507e-39	2.8856711872931664e-37	Kidney renal clear cell carcinoma	KIRC
JPT1	17q25.1	0.6241604473697854	2.079143578546728e-39	4.235992523160354e-37	Kidney renal clear cell carcinoma	KIRC
SAPCD2	9q34.3	0.6205842900419751	7.456934682576222e-39	1.5040637254756238e-36	Kidney renal clear cell carcinoma	KIRC
AURKB	17p13.1	0.9001419018937266	3.635827902384923e-100	7.32146664703252e-96	Kidney renal papillary cell carcinoma	KIRP
HJURP	2q37.1	0.8792506763309693	1.3737924561051906e-89	1.2093129519892578e-85	Kidney renal papillary cell carcinoma	KIRP
UBE2C	20q13.12	0.8789934153437803	1.801628274304898e-89	1.2093129519892578e-85	Kidney renal papillary cell carcinoma	KIRP
SKA1	18q21.1	0.8740817938505061	2.8411727684260207e-87	1.4303174009448695e-83	Kidney renal papillary cell carcinoma	KIRP
TROAP	12q13.12	0.8658089355899575	9.008465127120051e-84	3.6280692452963295e-80	Kidney renal papillary cell carcinoma	KIRP
PTTG1	5q33.3	0.8543370285680878	2.761774771048296e-79	9.268976427433256e-76	Kidney renal papillary cell carcinoma	KIRP
MYBL2	20q13.12	0.852140851848881	1.8037235147218685e-78	5.18879720227918e-75	Kidney renal papillary cell carcinoma	KIRP
KIF18B	17q21.31	0.8481349307626679	5.1195108788868405e-77	1.2886448821018038e-73	Kidney renal papillary cell carcinoma	KIRP
CDCA3	12p13.31	0.8432650561117715	2.6311367462756605e-75	5.887022295528108e-72	Kidney renal papillary cell carcinoma	KIRP
CDC20	1p34.2	0.8403488482320597	2.611922955337118e-74	5.259629255162354e-71	Kidney renal papillary cell carcinoma	KIRP
CDC25C	5q31.2	0.839922179897172	3.64017243346189e-74	6.663832026602007e-71	Kidney renal papillary cell carcinoma	KIRP
CEP55	10q23.33	0.8393419718967162	5.707992167797033e-74	9.578486523577404e-71	Kidney renal papillary cell carcinoma	KIRP
CDCA5	11q13.1	0.835284715284714	1.2624590147703624e-72	1.9555490138792914e-69	Kidney renal papillary cell carcinoma	KIRP
PLK1	16p12.2	0.8348021080820157	1.8144027322006602e-72	2.6097591298803355e-69	Kidney renal papillary cell carcinoma	KIRP
NDC80	18p11.32	0.8307216870720526	3.7197021202163025e-71	4.993576106319713e-68	Kidney renal papillary cell carcinoma	KIRP
SKA3	13q12.11	0.8304569635411344	4.512301941854191e-71	5.679014012694865e-68	Kidney renal papillary cell carcinoma	KIRP
CDK1	10q21.2	0.828899859264823	1.3960961240883483e-70	1.653716920633357e-67	Kidney renal papillary cell carcinoma	KIRP
CENPA	2p23.3	0.8287068885431276	1.604572545071284e-70	1.7950709633389134e-67	Kidney renal papillary cell carcinoma	KIRP
NCAPG	4p15.31	0.8246897627919527	2.7971904297508125e-69	2.9645801938890584e-66	Kidney renal papillary cell carcinoma	KIRP
KIFC1	6p21.32	0.8223878311469558	1.3927198477802478e-68	1.4022599787375425e-65	Kidney renal papillary cell carcinoma	KIRP
KIF4A	Xq13.1	0.8172875299882603	4.49973317572296e-67	4.314815569501583e-64	Kidney renal papillary cell carcinoma	KIRP
CENPM	22q13.2	0.8148041739282601	2.3501496720217854e-66	2.1511347247955767e-63	Kidney renal papillary cell carcinoma	KIRP
ASF1B	19p13.12	0.8124892990160412	1.0730790134882652e-65	9.395040041136174e-63	Kidney renal papillary cell carcinoma	KIRP
CCNB2	15q22.2	0.811362943625718	2.2296720771087907e-65	1.8707877756974882e-62	Kidney renal papillary cell carcinoma	KIRP
RRM2	2p25.1	0.810547408795584	3.774641161512912e-65	3.04039796277542e-62	Kidney renal papillary cell carcinoma	KIRP
TPX2	20q11.21	0.8088212517409605	1.1406860627340939e-64	8.834613555875557e-62	Kidney renal papillary cell carcinoma	KIRP
PIMREG	17p13.2	0.8034450221311528	3.3285875940156105e-63	2.4825099400256424e-60	Kidney renal papillary cell carcinoma	KIRP
KIF20A	5q31.2	0.7978832845986134	9.792279173582131e-62	7.042397347086549e-59	Kidney renal papillary cell carcinoma	KIRP
GTSE1	22q13.31	0.7943312162290256	8.035031898457747e-61	5.579359908249781e-58	Kidney renal papillary cell carcinoma	KIRP
FOXM1	12p13.33	0.7927514820945473	2.0218758795955814e-60	1.3571504862472074e-57	Kidney renal papillary cell carcinoma	KIRP
CCNA2	4q27	0.7898638587689681	1.0699809623957292e-59	6.95038923863316e-57	Kidney renal papillary cell carcinoma	KIRP
NUF2	1q23.3	0.789334752838403	1.4478803347940149e-59	9.111239469295962e-57	Kidney renal papillary cell carcinoma	KIRP
E2F2	1p36.12	0.788624920863805	2.169521246216535e-59	1.3238681616685566e-56	Kidney renal papillary cell carcinoma	KIRP
PKMYT1	16p13.3	0.7882981252324321	2.6121289092208267e-59	1.5470717601464644e-56	Kidney renal papillary cell carcinoma	KIRP
KIF2C	1p34.1	0.7785754068669234	5.655601344686758e-57	3.2539098365130646e-54	Kidney renal papillary cell carcinoma	KIRP
PBK	8p21.1	0.7648722080838877	7.077724244865587e-54	3.959003697746064e-51	Kidney renal papillary cell carcinoma	KIRP
FAM72B	1p11.2	0.7633412956884508	1.5234032035842242e-53	8.291019002858249e-51	Kidney renal papillary cell carcinoma	KIRP
TACC3	4p16.3	0.762648446444067	2.151084769712321e-53	1.1399051054657105e-50	Kidney renal papillary cell carcinoma	KIRP
CDCA8	1p34.3	0.760675056428989	5.710137419414637e-53	2.948334287557758e-50	Kidney renal papillary cell carcinoma	KIRP
PCLAF	15q22.31	0.7605384396625269	6.107269233510618e-53	3.0745520138800827e-50	Kidney renal papillary cell carcinoma	KIRP
CDKN3	14q22.2	0.7604386854021888	6.414402503677144e-53	3.1504103223547965e-50	Kidney renal papillary cell carcinoma	KIRP
MKI67	10q26.2	0.7581595047288479	1.955255194499759e-52	9.3745175837242e-50	Kidney renal papillary cell carcinoma	KIRP
DLGAP5	14q22.3	0.7567636388084463	3.846011013696024e-52	1.801095901925508e-49	Kidney renal papillary cell carcinoma	KIRP
WDR62	19q13.12	0.7558733237565352	5.907057783570909e-52	2.688212534796967e-49	Kidney renal papillary cell carcinoma	KIRP
KIF14	1q32.1	0.7558383222616798	6.007328006449001e-52	2.688212534796967e-49	Kidney renal papillary cell carcinoma	KIRP
DEPDC1	1p31.3	0.754618520165965	1.0781255791857453e-51	4.719611910448555e-49	Kidney renal papillary cell carcinoma	KIRP
NEK2	1q32.3	0.7535653767495912	1.7813895427600697e-51	7.632306643097771e-49	Kidney renal papillary cell carcinoma	KIRP
RAD54L	1p34.1	0.74658082743255	4.67475904075835e-50	1.9611588084114771e-47	Kidney renal papillary cell carcinoma	KIRP
SPC25	2q24.3	0.7364838771400822	4.3728736833382963e-48	1.7970725992119035e-45	Kidney renal papillary cell carcinoma	KIRP
TOP2A	17q21.2	0.7351728563407393	7.763230163857945e-48	3.126563316192149e-45	Kidney renal papillary cell carcinoma	KIRP
HMMR	5q34	0.7305269912569182	5.775401520869931e-47	2.2803776554070155e-44	Kidney renal papillary cell carcinoma	KIRP
IQGAP3	1q22	0.7230728395691898	1.3263230738798245e-45	5.13618610359962e-43	Kidney renal papillary cell carcinoma	KIRP
CDC45	22q11.21	0.7212883466898063	2.7662330223522538e-45	1.0510119692661763e-42	Kidney renal papillary cell carcinoma	KIRP
ANLN	7p14.2	0.7176505246578236	1.2162616873892575e-44	4.535529925732866e-42	Kidney renal papillary cell carcinoma	KIRP
SAPCD2	9q34.3	0.7144653886259728	4.36380782701243e-44	1.5977090584099875e-41	Kidney renal papillary cell carcinoma	KIRP
CDCA2	8p21.2	0.7100554073825475	2.4868278731150773e-43	8.94236658587827e-41	Kidney renal papillary cell carcinoma	KIRP
MELK	9p13.2	0.7059116066415332	1.2388086718100247e-42	4.376471969164643e-40	Kidney renal papillary cell carcinoma	KIRP
KIF15	3p21.31	0.7045243807287602	2.10740892917984e-42	7.316705794292144e-40	Kidney renal papillary cell carcinoma	KIRP
FAM72D	1q21.1	0.7015346697098521	6.553978483675926e-42	2.2369061817929172e-39	Kidney renal papillary cell carcinoma	KIRP
PIF1	15q22.31	0.7007226350292043	8.897823332481394e-42	2.986257807436297e-39	Kidney renal papillary cell carcinoma	KIRP
NUSAP1	15q15.1	0.7002827829105203	1.0495871686032381e-41	3.464842100682526e-39	Kidney renal papillary cell carcinoma	KIRP
BUB1B	15q15.1	0.6999566856501166	1.1860870935665032e-41	3.852296097282045e-39	Kidney renal papillary cell carcinoma	KIRP
ASPM	1q31.3	0.6994141624798563	1.453101386575532e-41	4.6446194637256326e-39	Kidney renal papillary cell carcinoma	KIRP
CENPF	1q41	0.6989492259565259	1.7286494917416351e-41	5.4390335648752044e-39	Kidney renal papillary cell carcinoma	KIRP
MND1	4q31.3	0.6954982299455298	6.207815290735629e-41	1.923181177069898e-38	Kidney renal papillary cell carcinoma	KIRP
EME1	17q21.33	0.6943237784113694	9.552219694438633e-41	2.914440121013799e-38	Kidney renal papillary cell carcinoma	KIRP
EXO1	1q43	0.693477325594114	1.3014894975682087e-40	3.9116558227658236e-38	Kidney renal papillary cell carcinoma	KIRP
PRC1	15q26.1	0.6913130664955481	2.856360558627254e-40	8.45860773074662e-38	Kidney renal papillary cell carcinoma	KIRP
TTK	6q14.1	0.6898272530389311	4.880182158555045e-40	1.4242351902438108e-37	Kidney renal papillary cell carcinoma	KIRP
RAD51	15q15.1	0.685628823731013	2.1788808958960072e-39	6.2680178000939855e-37	Kidney renal papillary cell carcinoma	KIRP
TK1	17q25.3	0.6794650604869584	1.8731119955549997e-38	5.3125149654212714e-36	Kidney renal papillary cell carcinoma	KIRP
C17ORF53	17q21.31	0.6769443694991143	4.447349511972535e-38	1.2438371822582072e-35	Kidney renal papillary cell carcinoma	KIRP
UHRF1	19p13.3	0.6755034746275622	7.262604489401162e-38	2.0033844740146738e-35	Kidney renal papillary cell carcinoma	KIRP
FANCI	15q26.1	0.6700132961948041	4.588542542111004e-37	1.2486416374390445e-34	Kidney renal papillary cell carcinoma	KIRP
POLQ	3q13.33	0.6691425362958209	6.124594199250175e-37	1.644412711870677e-34	Kidney renal papillary cell carcinoma	KIRP
KIF11	10q23.33	0.6690211977803219	6.375557241576202e-37	1.6892710022844733e-34	Kidney renal papillary cell carcinoma	KIRP
CENPU	4q35.1	0.6681560774991434	8.48456425025301e-37	2.218878835160323e-34	Kidney renal papillary cell carcinoma	KIRP
SHCBP1	16q11.2	0.6642895790341049	3.0078770962738793e-36	7.765336036880397e-34	Kidney renal papillary cell carcinoma	KIRP
ESCO2	8p21.1	0.6637919744489089	3.535090955622807e-36	9.010902097895754e-34	Kidney renal papillary cell carcinoma	KIRP
NCAPH	2q11.2	0.6519618559487083	1.5037262347126196e-34	3.7850668985510025e-32	Kidney renal papillary cell carcinoma	KIRP
H2AFX	11q23.3	0.647778207194265	5.443793250606769e-34	1.3533538850304753e-31	Kidney renal papillary cell carcinoma	KIRP
POC1A	3p21.2	0.6474176917972535	6.076299981232843e-34	1.4921762527083629e-31	Kidney renal papillary cell carcinoma	KIRP
CENPW	6q22.32	0.6466733266733268	7.620797186006035e-34	1.8489155775253437e-31	Kidney renal papillary cell carcinoma	KIRP
CCNF	16p13.3	0.6435663606466531	1.9481192162751137e-33	4.670151983110948e-31	Kidney renal papillary cell carcinoma	KIRP
UBE2T	1q32.1	0.6403788911818108	5.0456787587900164e-33	1.1953509784206419e-30	Kidney renal papillary cell carcinoma	KIRP
OIP5	15q15.1	0.6385500630756109	8.66680117160161e-33	2.0293415720062977e-30	Kidney renal papillary cell carcinoma	KIRP
ERCC6L	Xq13.1	0.637748528843419	1.0973061538366772e-32	2.5398223011274905e-30	Kidney renal papillary cell carcinoma	KIRP
BLM	15q26.1	0.6343411333192357	2.9687246626075657e-32	6.771803674340384e-30	Kidney renal papillary cell carcinoma	KIRP
ORC6	16q11.2	0.6343131321233514	2.9929509212707657e-32	6.771803674340384e-30	Kidney renal papillary cell carcinoma	KIRP
CKAP2L	2q14.1	0.6279573354987865	1.8534837657315643e-31	4.1470669545040564e-29	Kidney renal papillary cell carcinoma	KIRP
RNASEH2A	19p13.13	0.626684556319593	2.6568975001277284e-31	5.87933461099693e-29	Kidney renal papillary cell carcinoma	KIRP
CENPH	5q13.2	0.6227743059859854	7.949425183420575e-31	1.7399736404189144e-28	Kidney renal papillary cell carcinoma	KIRP
RECQL4	8q24.3	0.6222720345348082	9.140847959474203e-31	1.9792393049455055e-28	Kidney renal papillary cell carcinoma	KIRP
CCNB1	5q13.2	0.6205400438977086	1.4766883167982303e-30	3.163411982485741e-28	Kidney renal papillary cell carcinoma	KIRP
TICRR	15q26.1	0.6175170814586872	3.386552031962783e-30	7.178420870277322e-28	Kidney renal papillary cell carcinoma	KIRP
MCM10	10p13	0.6173654083143132	3.529725588326817e-30	7.403967101264282e-28	Kidney renal papillary cell carcinoma	KIRP
LMNB1	5q23.2	0.6151848151848146	6.385677055121485e-30	1.3256533902987768e-27	Kidney renal papillary cell carcinoma	KIRP
MTFR2	6q23.3	0.6139988478674604	8.798229886660758e-30	1.807856685996813e-27	Kidney renal papillary cell carcinoma	KIRP
CCNE2	8q22.1	0.6134928740592133	1.0083206316637892e-29	2.0509649050316895e-27	Kidney renal papillary cell carcinoma	KIRP
CDC6	17q21.2	0.6122901915602643	1.3928201582525742e-29	2.8047219526732085e-27	Kidney renal papillary cell carcinoma	KIRP
CDCA8	1p34.3	0.9176101300991099	3.316738671543285e-67	5.543265341750292e-63	Acute myeloid leukemia	LAML
NCAPH	2q11.2	0.8745224801645611	4.229748699322258e-53	3.534589500588645e-49	Acute myeloid leukemia	LAML
CCNB2	15q22.2	0.8686933988726526	1.3371118537938634e-51	7.449050137485614e-48	Acute myeloid leukemia	LAML
HJURP	2q37.1	0.8639302219966329	1.992529162283896e-50	8.325284972312689e-47	Acute myeloid leukemia	LAML
SKA1	18q21.1	0.8566505489808464	1.0214395073228114e-48	3.414263697177229e-45	Acute myeloid leukemia	LAML
CCNF	16p13.3	0.8542409104266285	3.584903306035e-48	9.985748158960492e-45	Acute myeloid leukemia	LAML
CCNA2	4q27	0.8539096519114148	4.2527341710665716e-48	1.0153706600147945e-44	Acute myeloid leukemia	LAML
GTSE1	22q13.31	0.8534261213367886	5.4529871660031754e-48	1.1391971813176383e-44	Acute myeloid leukemia	LAML
KIF2C	1p34.1	0.84696390885048	1.3910555687006296e-46	2.4786698161249064e-43	Acute myeloid leukemia	LAML
KIFC1	6p21.32	0.8468330083081772	1.4830789302488522e-46	2.4786698161249064e-43	Acute myeloid leukemia	LAML
TPX2	20q11.21	0.8443058264098524	5.049034065749023e-46	7.671318758260312e-43	Acute myeloid leukemia	LAML
CDCA2	8p21.2	0.8440306681270533	5.761887208154187e-46	8.024868409156744e-43	Acute myeloid leukemia	LAML
FOXM1	12p13.33	0.8426468623941438	1.1151776261578874e-45	1.433689512767444e-42	Acute myeloid leukemia	LAML
KIF18B	17q21.31	0.8379130713541523	1.0181636553350275e-44	1.2154692265438798e-41	Acute myeloid leukemia	LAML
KIF4A	Xq13.1	0.8371650682552835	1.4346855524794055e-44	1.5985266425725534e-41	Acute myeloid leukemia	LAML
CDKN3	14q22.2	0.8327571928512276	1.0456228235894555e-43	1.0922183906656606e-40	Acute myeloid leukemia	LAML
MELK	9p13.2	0.8296396227927226	4.115663938668611e-43	4.046181847468735e-40	Acute myeloid leukemia	LAML
CENPA	2p23.3	0.8289824486415724	5.4744177609152925e-43	5.082996891009849e-40	Acute myeloid leukemia	LAML
SPAG5	17q11.2	0.8178692597440768	5.712072398246314e-41	5.024519262731087e-38	Acute myeloid leukemia	LAML
CDC20	1p34.2	0.8164774396922495	9.996916461961912e-41	8.353923241438472e-38	Acute myeloid leukemia	LAML
NDC80	18p11.32	0.8158843800924324	1.2671084532133475e-40	9.80197499370151e-38	Acute myeloid leukemia	LAML
MKI67	10q26.2	0.8158389656185724	1.2902737381764687e-40	9.80197499370151e-38	Acute myeloid leukemia	LAML
RACGAP1	12q13.12	0.813971629311036	2.7060056512319898e-40	1.966324889088706e-37	Acute myeloid leukemia	LAML
CDCA5	11q13.1	0.8123920153289116	5.030377970919293e-40	3.503029459498923e-37	Acute myeloid leukemia	LAML
PRC1	15q26.1	0.8119386637458933	6.003604837718215e-40	4.0135299061113805e-37	Acute myeloid leukemia	LAML
NUF2	1q23.3	0.8117441907838419	6.475867667911359e-40	4.162737551300097e-37	Acute myeloid leukemia	LAML
RRM2	2p25.1	0.808666150188337	2.122129369944256e-39	1.3135980799954944e-36	Acute myeloid leukemia	LAML
ZWINT	10q21.1	0.8077551892714985	3.0028954047494724e-39	1.792406817842069e-36	Acute myeloid leukemia	LAML
NEK2	1q32.3	0.8069617716987686	4.056951922463055e-39	2.338063361383622e-36	Acute myeloid leukemia	LAML
SPC25	2q24.3	0.8057703096198537	6.357342498477765e-39	3.541675505901963e-36	Acute myeloid leukemia	LAML
SPC24	19p13.2	0.8050885718207118	8.208967630119242e-39	4.4256927742639644e-36	Acute myeloid leukemia	LAML
CDK1	10q21.2	0.80482729142735	9.05146254171925e-39	4.727409170617307e-36	Acute myeloid leukemia	LAML
SKA3	13q12.11	0.8035556861592715	1.4531371831740485e-38	7.359479315875113e-36	Acute myeloid leukemia	LAML
NCAPG	4p15.31	0.7999305425693906	5.498407868675196e-38	2.70279090321084e-35	Acute myeloid leukemia	LAML
CDCA3	12p13.31	0.7991291106777441	7.351936121176518e-38	3.5106545255206613e-35	Acute myeloid leukemia	LAML
ESPL1	12q13.13	0.7942884620522003	4.1349937110107076e-37	1.919670830336721e-34	Acute myeloid leukemia	LAML
CIT	12q24.23	0.7934870301605536	5.479230116184651e-37	2.4530946391474095e-34	Acute myeloid leukemia	LAML
TOP2A	17q21.2	0.7934362728074162	5.5775501877341926e-37	2.4530946391474095e-34	Acute myeloid leukemia	LAML
PLK1	16p12.2	0.792386397029359	8.048658577253348e-37	3.449159764144492e-34	Acute myeloid leukemia	LAML
UBE2T	1q32.1	0.792308925279834	8.268763457233606e-37	3.4548960915186314e-34	Acute myeloid leukemia	LAML
KIF20A	5q31.2	0.7917292228782088	1.0114827955218964e-36	4.123149258916453e-34	Acute myeloid leukemia	LAML
CKS1B	1q21.3	0.7908743621937865	1.359912398574831e-36	5.4114799803288455e-34	Acute myeloid leukemia	LAML
DLGAP5	14q22.3	0.7906606470226808	1.4640477889798974e-36	5.690379231911867e-34	Acute myeloid leukemia	LAML
UBE2C	20q13.12	0.7841503486228731	1.330900986972736e-35	5.055306408017122e-33	Acute myeloid leukemia	LAML
BUB1	2q13	0.7834290599203916	1.691628883689005e-35	6.282709674020965e-33	Acute myeloid leukemia	LAML
STIL	1p33	0.7829455293457649	1.9856715196406646e-35	7.214462632120529e-33	Acute myeloid leukemia	LAML
AURKA	20q13.2	0.7812117650201691	3.5157439835338117e-35	1.2501835999319277e-32	Acute myeloid leukemia	LAML
HMMR	5q34	0.7785670397777356	8.320694121723798e-35	2.8971616845077047e-32	Acute myeloid leukemia	LAML
FAM83D	20q11.23	0.7777869794032002	1.0703575886161344e-34	3.6507931384778476e-32	Acute myeloid leukemia	LAML
TICRR	15q26.1	0.7775973071888435	1.1377716677059882e-34	3.8031155764740363e-32	Acute myeloid leukemia	LAML
TROAP	12q13.12	0.7763283733604043	1.709422592035706e-34	5.601878388371128e-32	Acute myeloid leukemia	LAML
POC1A	3p21.2	0.7749044960329122	2.690638417141133e-34	8.647815358784569e-32	Acute myeloid leukemia	LAML
AURKB	17p13.1	0.7747473985171224	2.828152138712118e-34	8.918284281942572e-32	Acute myeloid leukemia	LAML
TTK	6q14.1	0.7728955734245193	5.074185458116196e-34	1.5704603992869628e-31	Acute myeloid leukemia	LAML
CCNB1	5q13.2	0.7716560254321058	7.4809433998869755e-34	2.273254673496564e-31	Acute myeloid leukemia	LAML
CKAP2L	2q14.1	0.7705767638180215	1.0468462058358312e-33	3.1242751139525443e-31	Acute myeloid leukemia	LAML
NUSAP1	15q15.1	0.7700905618037563	1.2171992135643283e-33	3.5689562204036175e-31	Acute myeloid leukemia	LAML
PTTG1	5q33.3	0.7692437154382499	1.5813438368458155e-33	4.556724059517951e-31	Acute myeloid leukemia	LAML
DIAPH3	13q21.2	0.7681991825394708	2.1805092594893954e-33	6.176754449804451e-31	Acute myeloid leukemia	LAML
CENPO	2p23.3	0.76724815002805	2.9171863127663257e-33	8.1258224742106e-31	Acute myeloid leukemia	LAML
CENPN	16q23.2	0.7666150188336495	3.5382078252210426e-33	9.694109407035948e-31	Acute myeloid leukemia	LAML
NCAPD2	12p13.31	0.7655143857024554	4.941570062974237e-33	1.3320719429433615e-30	Acute myeloid leukemia	LAML
INCENP	11q12.3	0.7638500788074694	8.161025856182894e-33	2.1650035735616624e-30	Acute myeloid leukemia	LAML
BUB1B	15q15.1	0.7631474901824592	1.0073603422912924e-32	2.6306270938616202e-30	Acute myeloid leukemia	LAML
ASF1B	19p13.12	0.7627494456762751	1.1346153333217141e-32	2.917357856277817e-30	Acute myeloid leukemia	LAML
KIF23	15q23	0.7600940346752862	2.4941840516851187e-32	6.315954250880817e-30	Acute myeloid leukemia	LAML
OIP5	15q15.1	0.7554163438677102	9.746579425882161e-32	2.4312624170860977e-29	Acute myeloid leukemia	LAML
CDC25A	3p21.31	0.7547671840354766	1.1747490904198331e-31	2.8872914041450987e-29	Acute myeloid leukemia	LAML
E2F8	11p15.1	0.7540298666951624	1.45125708962049e-31	3.515197063598152e-29	Acute myeloid leukemia	LAML
SHCBP1	16q11.2	0.7537520369727246	1.5712715498947696e-31	3.7515230590558977e-29	Acute myeloid leukemia	LAML
ANLN	7p14.2	0.7533486495872629	1.763075642188092e-31	4.150180733505575e-29	Acute myeloid leukemia	LAML
KIF14	1q32.1	0.7514925009301634	2.986715753646009e-31	6.932913943150797e-29	Acute myeloid leukemia	LAML
KNSTRN	15q15.1	0.7498276921432961	4.7731607850251834e-31	1.0927922767140532e-28	Acute myeloid leukemia	LAML
GINS3	16q21	0.749280047017338	5.564611546774871e-31	1.2567750375844383e-28	Acute myeloid leukemia	LAML
FAM72B	1p11.2	0.7481526994897556	7.621695700473233e-31	1.698418669893455e-28	Acute myeloid leukemia	LAML
ESCO2	8p21.1	0.7476317687601849	8.80918186570289e-31	1.9372086384406894e-28	Acute myeloid leukemia	LAML
KIF11	10q23.33	0.7444607699089038	2.110704616798401e-30	4.555756774243623e-28	Acute myeloid leukemia	LAML
MYBL2	20q13.12	0.7444340555125162	2.126183380548092e-30	4.555756774243623e-28	Acute myeloid leukemia	LAML
CENPM	22q13.2	0.7389015040205167	9.471061354237308e-30	2.0036689672578242e-27	Acute myeloid leukemia	LAML
EXO1	1q43	0.7375444126839953	1.3584353232200175e-29	2.8379411946220192e-27	Acute myeloid leukemia	LAML
MTFR2	6q23.3	0.7371196537814231	1.520082236871436e-29	3.1364363487447298e-27	Acute myeloid leukemia	LAML
KIF15	3p21.31	0.736767023749098	1.6685219115576388e-29	3.400732525349124e-27	Acute myeloid leukemia	LAML
DEPDC1	1p31.3	0.7365479656987153	1.7678136115702132e-29	3.559695047008792e-27	Acute myeloid leukemia	LAML
RAD54L	1p34.1	0.734544385969599	2.991551406750074e-29	5.919171247621911e-27	Acute myeloid leukemia	LAML
SGO1	3p24.3	0.7345203430128493	3.010408400932582e-29	5.919171247621911e-27	Acute myeloid leukemia	LAML
CDC25C	5q31.2	0.7332246947880211	4.2193732603370783e-29	8.199812244187627e-27	Acute myeloid leukemia	LAML
FEN1	11q12.2	0.729663665749472	1.056479647944534e-28	2.0295338340341374e-26	Acute myeloid leukemia	LAML
DEPDC1B	5q12.1	0.7294579648972825	1.1135079497656167e-28	2.114779359594631e-26	Acute myeloid leukemia	LAML
CEP55	10q23.33	0.7286832474020254	1.3567413896220912e-28	2.5477773982869675e-26	Acute myeloid leukemia	LAML
TRIP13	5p15.33	0.7286351614885258	1.3734507031738743e-28	2.5504979557938842e-26	Acute myeloid leukemia	LAML
TYMS	18p11.32	0.7266529532765205	2.2696848496977586e-28	4.1684882299998505e-26	Acute myeloid leukemia	LAML
TFDP1	13q34	0.7251195469238373	3.3374657944879e-28	6.062941937312639e-26	Acute myeloid leukemia	LAML
CDC6	17q21.2	0.724689445141987	3.716908193710231e-28	6.679643724890225e-26	Acute myeloid leukemia	LAML
KPNA2	17q24.2	0.7240322709908368	4.379915467895308e-28	7.787396512227052e-26	Acute myeloid leukemia	LAML
CENPL	1q25.1	0.7238612988539523	4.570644071767826e-28	8.040965723311124e-26	Acute myeloid leukemia	LAML
ORC1	1p32.3	0.7227152512488987	6.077228619460033e-28	1.0580075199691202e-25	Acute myeloid leukemia	LAML
PLK4	4q28.1	0.7197446103705288	1.263418882038144e-27	2.176857708814794e-25	Acute myeloid leukemia	LAML
CENPE	4q24	0.7181257179494032	1.875161098527703e-27	3.1564199104111867e-25	Acute myeloid leukemia	LAML
GMNN	6p22.3	0.7180990035530153	1.8873758671373627e-27	3.1564199104111867e-25	Acute myeloid leukemia	LAML
H2AFZ	4q23	0.7180963321133761	1.8886016337050123e-27	3.1564199104111867e-25	Acute myeloid leukemia	LAML
UBE2C	20q13.12	0.9672446945907626	3.0825641282913124e-305	6.214449282635286e-301	Brain lower grade glioma	LGG
AURKB	17p13.1	0.9636110531056207	8.198828859404485e-294	8.264419490279721e-290	Brain lower grade glioma	LGG
PIMREG	17p13.2	0.9593872488375308	6.5387461232707855e-282	4.394037394837968e-278	Brain lower grade glioma	LGG
CCNB2	15q22.2	0.9517978509372741	2.117384430926321e-263	1.0671617531868658e-259	Brain lower grade glioma	LGG
KIFC1	6p21.32	0.9498341799611439	4.254533096682151e-259	1.7154277445822434e-255	Brain lower grade glioma	LGG
NCAPG	4p15.31	0.9467442535748767	1.1519151936387911e-252	3.8704350506263384e-249	Brain lower grade glioma	LGG
TPX2	20q11.21	0.9439327392883029	3.88350234866191e-247	1.11844867641463e-243	Brain lower grade glioma	LGG
HJURP	2q37.1	0.9437571896005917	8.411057482504856e-247	2.1195864855912237e-243	Brain lower grade glioma	LGG
TROAP	12q13.12	0.9413908979355146	2.220006700095222e-242	4.972815008213297e-239	Brain lower grade glioma	LGG
PBK	8p21.1	0.9412726039333773	3.6520230911646575e-242	7.36247855178795e-239	Brain lower grade glioma	LGG
MELK	9p13.2	0.9401872419168784	3.351807068649974e-240	6.142948227634862e-237	Brain lower grade glioma	LGG
CDK1	10q21.2	0.9398196424811945	1.5195417623638306e-239	2.5528301607712354e-236	Brain lower grade glioma	LGG
ASF1B	19p13.12	0.9389433091184353	5.370944886665225e-238	8.329096070397765e-235	Brain lower grade glioma	LGG
CDC25C	5q31.2	0.9388423765185783	8.07060224278716e-238	1.162166722961351e-234	Brain lower grade glioma	LGG
NUSAP1	15q15.1	0.9382964431672751	7.21603619547174e-237	9.69835264671402e-234	Brain lower grade glioma	LGG
NDC80	18p11.32	0.9382716215925789	7.967975927956431e-237	1.0039649669225103e-233	Brain lower grade glioma	LGG
SKA1	18q21.1	0.9373193395707299	3.463887668035143e-235	4.1077632580934406e-232	Brain lower grade glioma	LGG
FOXM1	12p13.33	0.9366732380886373	4.3297782337934075e-234	4.8493516218486167e-231	Brain lower grade glioma	LGG
BUB1B	15q15.1	0.9360425362649095	4.96720233861714e-233	5.270463112974818e-230	Brain lower grade glioma	LGG
NUF2	1q23.3	0.9333754760503765	1.1495912703721085e-228	1.1587880005350854e-225	Brain lower grade glioma	LGG
GTSE1	22q13.31	0.9329223683874778	6.081257902345806e-228	5.838007586251973e-225	Brain lower grade glioma	LGG
NCAPH	2q11.2	0.9324403262013655	3.5326416837587926e-227	3.2371843792989663e-224	Brain lower grade glioma	LGG
KIF20A	5q31.2	0.9317629939766099	4.095123353288602e-226	3.5894646435781834e-223	Brain lower grade glioma	LGG
ESPL1	12q13.13	0.9311636997763869	3.505328464927562e-225	2.9444759105391525e-222	Brain lower grade glioma	LGG
CENPA	2p23.3	0.9303781119572235	5.680265215852006e-224	4.580565870063058e-221	Brain lower grade glioma	LGG
RRM2	2p25.1	0.9300598591186722	1.739332107201425e-223	1.3486513569684895e-220	Brain lower grade glioma	LGG
DLGAP5	14q22.3	0.9279753885997601	2.3330157155510394e-220	1.682475684438286e-217	Brain lower grade glioma	LGG
TOP2A	17q21.2	0.9279749158196767	2.336771783942064e-220	1.682475684438286e-217	Brain lower grade glioma	LGG
SKA3	13q12.11	0.9271562326569398	3.726480357833523e-219	2.590546345307718e-216	Brain lower grade glioma	LGG
CDC45	22q11.21	0.924635127315803	1.5432136702254115e-215	1.0370395863914766e-212	Brain lower grade glioma	LGG
TACC3	4p16.3	0.9234241829947245	7.607604646679058e-214	4.947397086356445e-211	Brain lower grade glioma	LGG
BUB1	2q13	0.9233172281630017	1.070090342649677e-213	6.741569158692965e-211	Brain lower grade glioma	LGG
MYBL2	20q13.12	0.9225869045149142	1.085093976007564e-212	6.628937744337118e-210	Brain lower grade glioma	LGG
CENPF	1q41	0.9224681027026872	1.5782812817094616e-212	9.358279599783161e-210	Brain lower grade glioma	LGG
RAD51	15q15.1	0.9208891654835788	2.1696953166579634e-210	1.249744502394987e-207	Brain lower grade glioma	LGG
TTK	6q14.1	0.9205272462672766	6.610528381895575e-210	3.701895893861522e-207	Brain lower grade glioma	LGG
KIF23	15q23	0.918371823411767	4.517417261836797e-207	2.4613819459089144e-204	Brain lower grade glioma	LGG
SGO1	3p24.3	0.916067132048996	3.985808264655963e-204	2.1145761740911635e-201	Brain lower grade glioma	LGG
CCNA2	4q27	0.9143399363218726	5.662983253847292e-202	2.9273267281426e-199	Brain lower grade glioma	LGG
EXO1	1q43	0.913249315900318	1.2272369256389608e-200	6.185274105220362e-198	Brain lower grade glioma	LGG
MKI67	10q26.2	0.9127840013079922	4.503305811917777e-200	2.2143084187381068e-197	Brain lower grade glioma	LGG
CDCA2	8p21.2	0.9109847439033792	6.417215384641264e-198	3.0802633846278062e-195	Brain lower grade glioma	LGG
PCLAF	15q22.31	0.909489926532639	3.649464387853469e-196	1.7110046990494405e-193	Brain lower grade glioma	LGG
KIF14	1q32.1	0.9091003357297883	1.0341790195997192e-195	4.738420235256895e-193	Brain lower grade glioma	LGG
CEP55	10q23.33	0.9059588980344777	3.884406180656314e-192	1.7402139689340286e-189	Brain lower grade glioma	LGG
MCM10	10p13	0.9055284529228911	1.1730589156103516e-191	5.141058204066237e-189	Brain lower grade glioma	LGG
HASPIN	17p13.2	0.9051176175064971	3.351986921486329e-191	1.4377884327056254e-188	Brain lower grade glioma	LGG
ESCO2	8p21.1	0.90310644037814	5.3437415929196665e-189	2.24437146902626e-186	Brain lower grade glioma	LGG
FAM111B	11q12.1	0.9027745127011836	1.2209922791546435e-188	5.023511091379105e-186	Brain lower grade glioma	LGG
CDCA5	11q13.1	0.9026202162961968	1.7909852274747382e-188	7.221252437178144e-186	Brain lower grade glioma	LGG
CKAP2L	2q14.1	0.9024944863588094	2.4460305681461638e-188	9.669014951730719e-186	Brain lower grade glioma	LGG
TK1	17q25.3	0.9017232018500386	1.640090523985333e-187	6.358504800681599e-185	Brain lower grade glioma	LGG
IQGAP3	1q22	0.9005071245563744	3.1917626597256567e-186	1.2140742494352687e-183	Brain lower grade glioma	LGG
ASPM	1q31.3	0.8999304681110877	1.2868608697767101e-185	4.8042805804997174e-183	Brain lower grade glioma	LGG
CDCA8	1p34.3	0.8989605178446128	1.3174044843386846e-184	4.828886255321433e-182	Brain lower grade glioma	LGG
DTL	1q32.3	0.8973780772794584	5.57143004447027e-183	2.005714816009297e-180	Brain lower grade glioma	LGG
KIF2C	1p34.1	0.8968950458385273	1.726162005386386e-182	6.105162461156059e-180	Brain lower grade glioma	LGG
NEIL3	4q34.3	0.8961815894877516	9.078903151398423e-182	3.1557015091757276e-179	Brain lower grade glioma	LGG
PTTG1	5q33.3	0.8927926510871746	2.0524603996131089e-178	7.013152823084793e-176	Brain lower grade glioma	LGG
SPC24	19p13.2	0.8922165064530359	7.43540627482912e-178	2.4982965083425842e-175	Brain lower grade glioma	LGG
CENPU	4q35.1	0.8908557588616439	1.5104724832178205e-176	4.991987747814961e-174	Brain lower grade glioma	LGG
E2F2	1p36.12	0.886493277175424	1.810166994496713e-172	5.88596235629899e-170	Brain lower grade glioma	LGG
NEK2	1q32.3	0.8818475057779906	2.637455409404439e-168	8.439857310094205e-166	Brain lower grade glioma	LGG
POLQ	3q13.33	0.8811212445394229	1.13813008294485e-167	3.5851097612762776e-165	Brain lower grade glioma	LGG
PLK1	16p12.2	0.8809342283549918	1.6559110919308738e-167	5.135871940511756e-165	Brain lower grade glioma	LGG
CDC20	1p34.2	0.8807236999902642	2.523643199991897e-167	7.708582865429794e-165	Brain lower grade glioma	LGG
KIF11	10q23.33	0.8775892764499577	1.2196321475844417e-164	3.669818521686917e-162	Brain lower grade glioma	LGG
CENPK	5q12.3	0.87724249386234	2.3914449646193307e-164	7.089930953930251e-162	Brain lower grade glioma	LGG
WDR62	19q13.12	0.8771666801379185	2.7699613324601882e-164	8.093104414840202e-162	Brain lower grade glioma	LGG
RAD54L	1p34.1	0.8770949134094648	3.183036801246639e-164	9.16714598759032e-162	Brain lower grade glioma	LGG
KIF4A	Xq13.1	0.876427139370177	1.1554309882799839e-163	3.2807730596795035e-161	Brain lower grade glioma	LGG
ZWINT	10q21.1	0.8739764585350674	1.2303525291865656e-161	3.444987081722384e-159	Brain lower grade glioma	LGG
ERCC6L	Xq13.1	0.8735714638220503	2.636139347395392e-161	7.280077978560425e-159	Brain lower grade glioma	LGG
CENPM	22q13.2	0.8699403641419552	2.1779329230650298e-158	5.933395639052838e-156	Brain lower grade glioma	LGG
HMMR	5q34	0.8678786250178679	9.026365704842429e-157	2.426287101461645e-154	Brain lower grade glioma	LGG
ARHGAP11A	15q13.3	0.8675986823430808	1.4894576103192784e-156	3.950982292636402e-154	Brain lower grade glioma	LGG
RAD51AP1	12p13.32	0.8666984310876226	7.39889769413106e-156	1.9371659417361322e-153	Brain lower grade glioma	LGG
OIP5	15q15.1	0.8621291029455954	2.117241945846334e-152	5.472256106187448e-150	Brain lower grade glioma	LGG
SHCBP1	16q11.2	0.8614399189161893	6.8600639366994255e-152	1.7506188476438028e-149	Brain lower grade glioma	LGG
FANCI	15q26.1	0.8606912502780091	2.442520771119643e-151	6.1551523432215e-149	Brain lower grade glioma	LGG
FANCD2	3p25.3	0.8599125183385158	9.080073006481413e-151	2.2599292816131515e-148	Brain lower grade glioma	LGG
PRC1	15q26.1	0.8592871225760436	2.5915921232883756e-150	6.371524049450446e-148	Brain lower grade glioma	LGG
DEPDC1B	5q12.1	0.8590013726736433	4.177794522428319e-150	1.0147510550862037e-147	Brain lower grade glioma	LGG
POC1A	3p21.2	0.8589825829659489	4.310895757389454e-150	1.0346149817734689e-147	Brain lower grade glioma	LGG
ORC1	1p32.3	0.8589656305495157	4.4345998848812505e-150	1.0517827491671295e-147	Brain lower grade glioma	LGG
CENPE	4q24	0.8578836244067697	2.677777113217676e-149	6.277207744473064e-147	Brain lower grade glioma	LGG
PKMYT1	16p13.3	0.8525035222916985	1.6480059037506854e-145	3.8188274735188292e-143	Brain lower grade glioma	LGG
DEPDC1	1p31.3	0.8518067453348739	4.973233654128752e-145	1.1393226189458596e-142	Brain lower grade glioma	LGG
KIF15	3p21.31	0.8472118761522167	6.3001111324544436e-142	1.427081353149231e-139	Brain lower grade glioma	LGG
AURKA	20q13.2	0.8457545979044327	5.781895084997386e-141	1.2951444990394145e-138	Brain lower grade glioma	LGG
ZNF367	9q22.32|9q22.32	0.8405515102084605	1.3170600240431877e-137	2.9177945148033695e-135	Brain lower grade glioma	LGG
EME1	17q21.33	0.8394004546485127	7.015942335299695e-137	1.5316040054803273e-134	Brain lower grade glioma	LGG
CCNB1	5q13.2	0.8393955982534635	7.065435144328892e-137	1.5316040054803273e-134	Brain lower grade glioma	LGG
TRIP13	5p15.33	0.8380958830450603	4.5977537893794095e-136	9.86071450998818e-134	Brain lower grade glioma	LGG
CDC6	17q21.2	0.8318677362606999	2.901903297268065e-132	6.1581442603078095e-130	Brain lower grade glioma	LGG
GINS1	20p11.21	0.8317078086899583	3.6157670378294264e-132	7.593110779441796e-130	Brain lower grade glioma	LGG
FANCA	16q24.3	0.8305607364597227	1.739228249894508e-131	3.614725929677658e-129	Brain lower grade glioma	LGG
CDT1	16q24.3	0.830043890119929	3.515994265724448e-131	7.232902489490294e-129	Brain lower grade glioma	LGG
BRIP1	17q23.2	0.825734910876379	1.13521005862583e-128	2.3117004830198717e-126	Brain lower grade glioma	LGG
TIMELESS	12q13.3	0.8255293313220696	1.4895320279355364e-128	3.002896568318041e-126	Brain lower grade glioma	LGG
CDC20	1p34.2	0.9188988255721667	7.912175799655396e-142	1.5890022658447932e-137	Liver hepatocellular carcinoma	LIHC
PTTG1	5q33.3	0.9161189947457096	2.102777971280778e-139	2.111504499861593e-135	Liver hepatocellular carcinoma	LIHC
KIF2C	1p34.1	0.9092733621503573	8.942102453906764e-134	5.986141452726985e-130	Liver hepatocellular carcinoma	LIHC
CDCA5	11q13.1	0.9080705594866955	7.837702864069682e-133	3.9351146654777856e-129	Liver hepatocellular carcinoma	LIHC
CENPM	22q13.2	0.9030318164617351	5.094854113517536e-129	2.0463991032354538e-125	Liver hepatocellular carcinoma	LIHC
TROAP	12q13.12	0.902884036871435	6.543094250435779e-129	2.190082697191696e-125	Liver hepatocellular carcinoma	LIHC
CDCA3	12p13.31	0.8986921079149782	6.715899239035796e-126	1.9267914916793697e-122	Liver hepatocellular carcinoma	LIHC
TACC3	4p16.3	0.8880055649408729	8.767765994331802e-119	2.2010380558020697e-115	Liver hepatocellular carcinoma	LIHC
CENPA	2p23.3	0.8824559999794993	2.280962226836278e-115	5.089840489061441e-112	Liver hepatocellular carcinoma	LIHC
EME1	17q21.33	0.8757891188093805	1.7368516218601464e-111	3.4881191121817325e-108	Liver hepatocellular carcinoma	LIHC
UBE2C	20q13.12	0.8740952059332793	1.5502884405532047e-110	2.830403886511819e-107	Liver hepatocellular carcinoma	LIHC
CCNB2	15q22.2	0.8726051662491917	1.0359531774180863e-109	1.733753971840619e-106	Liver hepatocellular carcinoma	LIHC
SPC25	2q24.3	0.8699254866262316	2.9720926259553642e-108	4.591425862081659e-105	Liver hepatocellular carcinoma	LIHC
AURKB	17p13.1	0.8684590802870286	1.8076968269235538e-107	2.5931410982218378e-104	Liver hepatocellular carcinoma	LIHC
RAD54L	1p34.1	0.8676361843025049	4.931637987458768e-107	6.535734618939729e-104	Liver hepatocellular carcinoma	LIHC
FANCI	15q26.1	0.8675914802645918	5.20697873340814e-107	6.535734618939729e-104	Liver hepatocellular carcinoma	LIHC
MYBL2	20q13.12	0.8660490485870252	3.3530741447536435e-106	3.9611640028874954e-103	Liver hepatocellular carcinoma	LIHC
SKA3	13q12.11	0.8639769213252319	3.9477976439590764e-105	4.404645560201674e-102	Liver hepatocellular carcinoma	LIHC
NCAPG	4p15.31	0.8638121382567763	4.79466539336533e-105	5.067961320787154e-102	Liver hepatocellular carcinoma	LIHC
WDR62	19q13.12	0.8595302317463015	6.854627291618347e-103	6.883073994878563e-100	Liver hepatocellular carcinoma	LIHC
RAD51	15q15.1	0.8572403599443843	9.10881467404095e-102	8.711063099941163e-99	Liver hepatocellular carcinoma	LIHC
PIF1	15q22.31	0.8534726922394646	5.833891330357657e-100	5.213790174216655e-97	Liver hepatocellular carcinoma	LIHC
CDC45	22q11.21	0.8534513368073403	5.971078723646022e-100	5.213790174216655e-97	Liver hepatocellular carcinoma	LIHC
CDC25C	5q31.2	0.8528041248444256	1.205654711123728e-99	1.008881815145743e-96	Liver hepatocellular carcinoma	LIHC
CCNB1	5q13.2	0.851689940765726	4.0101533154499985e-99	3.2214363613672927e-96	Liver hepatocellular carcinoma	LIHC
HJURP	2q37.1	0.8476047889698899	3.0256318685989147e-97	2.3370678775796923e-94	Liver hepatocellular carcinoma	LIHC
TPX2	20q11.21	0.8470563814729376	5.353992542626631e-97	3.982378971613727e-94	Liver hepatocellular carcinoma	LIHC
OIP5	15q15.1	0.8460549540758543	1.5093322279846082e-96	1.0825685405219602e-93	Liver hepatocellular carcinoma	LIHC
CDT1	16q24.3	0.8454980044060528	2.677483054822035e-96	1.8542031789652045e-93	Liver hepatocellular carcinoma	LIHC
SKA1	18q21.1	0.845156602231158	3.8004772413548505e-96	2.5441661479376484e-93	Liver hepatocellular carcinoma	LIHC
ASF1B	19p13.12	0.8430031204557422	3.395542211093967e-95	2.199763684690327e-92	Liver hepatocellular carcinoma	LIHC
NDC80	18p11.32	0.8422155321189981	7.501813724262579e-95	4.7080914070114174e-92	Liver hepatocellular carcinoma	LIHC
FAM72B	1p11.2	0.8421437778670602	8.061879034953326e-95	4.906264141180838e-92	Liver hepatocellular carcinoma	LIHC
TICRR	15q26.1	0.8409048780647528	2.778988220226195e-94	1.6414829537294906e-91	Liver hepatocellular carcinoma	LIHC
PLK1	16p12.2	0.8389048706615373	2.003831385452741e-93	1.149798448972783e-90	Liver hepatocellular carcinoma	LIHC
PCLAF	15q22.31	0.8388687087964732	2.0761840004017303e-93	1.1582223133352209e-90	Liver hepatocellular carcinoma	LIHC
ZWINT	10q21.1	0.8374387490614289	8.382595823848503e-93	4.549937079198635e-90	Liver hepatocellular carcinoma	LIHC
KIF18B	17q21.31	0.8370150572880819	1.2642642786645184e-92	6.68163671274198e-90	Liver hepatocellular carcinoma	LIHC
TEDC2	16p13.3	0.8358345290002497	3.948088745601348e-92	2.033063237895176e-89	Liver hepatocellular carcinoma	LIHC
H2AFX	11q23.3	0.833243972714022	4.6556539230652243e-91	2.2983259178387025e-88	Liver hepatocellular carcinoma	LIHC
KIFC1	6p21.32	0.8332357152802679	4.6920959334455406e-91	2.2983259178387025e-88	Liver hepatocellular carcinoma	LIHC
CDK1	10q21.2	0.8302345652190627	7.761017279354204e-90	3.711059762411202e-87	Liver hepatocellular carcinoma	LIHC
KIF4A	Xq13.1	0.8295443576528048	1.4681928503055327e-89	6.857143491322329e-87	Liver hepatocellular carcinoma	LIHC
PKMYT1	16p13.3	0.8218692153473225	1.4588371806883232e-86	6.6585970681280895e-84	Liver hepatocellular carcinoma	LIHC
C17ORF53	17q21.31	0.8215512202601581	1.9278109725414515e-86	8.603606169233327e-84	Liver hepatocellular carcinoma	LIHC
CENPH	5q13.2	0.8191801976473885	1.5141015604205435e-85	6.610369921288212e-83	Liver hepatocellular carcinoma	LIHC
E2F2	1p36.12	0.8184998976362958	2.7199051384733537e-85	1.1622096786374544e-82	Liver hepatocellular carcinoma	LIHC
E2F1	20q11.22	0.8184116285168482	2.934159956679082e-85	1.2276403002080417e-82	Liver hepatocellular carcinoma	LIHC
KIF11	10q23.33	0.8175867393586592	5.947795767279923e-85	2.437746579475157e-82	Liver hepatocellular carcinoma	LIHC
CCNF	16p13.3	0.8166550730398501	1.315485783603224e-84	5.28378019842071e-82	Liver hepatocellular carcinoma	LIHC
TRAIP	3p21.31	0.8157649786289075	2.7964282884831315e-84	1.1011895944628772e-81	Liver hepatocellular carcinoma	LIHC
NUF2	1q23.3	0.815245329780549	4.335036349974364e-84	1.6742410580102913e-81	Liver hepatocellular carcinoma	LIHC
MCM10	10p13	0.8148327428319077	6.133787251205041e-84	2.324242440866997e-81	Liver hepatocellular carcinoma	LIHC
UBE2T	1q32.1	0.8108412701983226	1.6856844596933467e-82	6.269185371115089e-80	Liver hepatocellular carcinoma	LIHC
MTFR2	6q23.3	0.8102936899102623	2.63952825995921e-82	9.638117462683784e-80	Liver hepatocellular carcinoma	LIHC
CDCA8	1p34.3	0.8102020309300699	2.844876644925725e-82	1.020243886786488e-79	Liver hepatocellular carcinoma	LIHC
PSMC3IP	17q21.2	0.809154475799597	6.678379964594148e-82	2.353015874192005e-79	Liver hepatocellular carcinoma	LIHC
CDCA2	8p21.2	0.8085485510054565	1.0914181018052144e-81	3.7791292652679523e-79	Liver hepatocellular carcinoma	LIHC
CDC6	17q21.2	0.8073116443768154	2.9586676695920217e-81	1.0071003865833317e-78	Liver hepatocellular carcinoma	LIHC
CEP55	10q23.33	0.8068751393441951	4.199425766328339e-81	1.4056177944195338e-78	Liver hepatocellular carcinoma	LIHC
ORC6	16q11.2	0.8068541260868954	4.270727510219036e-81	1.4060495178316213e-78	Liver hepatocellular carcinoma	LIHC
UBE2S	19q13.42	0.8067071432781499	4.804211690410571e-81	1.556177151266379e-78	Liver hepatocellular carcinoma	LIHC
EXO1	1q43	0.8057438709197957	1.0364818637353573e-80	3.304073852285267e-78	Liver hepatocellular carcinoma	LIHC
TTK	6q14.1	0.8043082164028517	3.2344561571608288e-80	1.014962234441577e-77	Liver hepatocellular carcinoma	LIHC
CDC25A	3p21.31	0.8030909567717652	8.426545475007373e-80	2.6035432734549705e-77	Liver hepatocellular carcinoma	LIHC
RRM2	2p25.1	0.8027815025213316	1.0737493629151567e-79	3.2672891599128923e-77	Liver hepatocellular carcinoma	LIHC
STMN1	1p36.11	0.8019232417432072	2.098176643777928e-79	6.289206199551064e-77	Liver hepatocellular carcinoma	LIHC
CENPW	6q22.32	0.8017352857136638	2.4286545972119305e-79	7.172745628795177e-77	Liver hepatocellular carcinoma	LIHC
DTYMK	2q37.3	0.8015200511846998	2.8709451939314026e-79	8.356114830394834e-77	Liver hepatocellular carcinoma	LIHC
RFC4	3q27.3	0.7981384896925869	3.8722479571919363e-78	1.1109479389183666e-75	Liver hepatocellular carcinoma	LIHC
MKI67	10q26.2	0.7972333041096111	7.7050835976222485e-78	2.1794534350851777e-75	Liver hepatocellular carcinoma	LIHC
TRIP13	5p15.33	0.7968810818491068	1.0060981517578112e-77	2.806315164132239e-75	Liver hepatocellular carcinoma	LIHC
TK1	17q25.3	0.7959963974809703	1.9617739412254942e-77	5.397028227620768e-75	Liver hepatocellular carcinoma	LIHC
GINS1	20p11.21	0.7955126257585807	2.822464178136544e-77	7.659938931015705e-75	Liver hepatocellular carcinoma	LIHC
FANCD2	3p25.3	0.7903622650083829	1.2779391386555436e-75	3.421980229549238e-73	Liver hepatocellular carcinoma	LIHC
ARHGEF39	9p13.3	0.7872551920038436	1.2108444040864819e-74	3.1996563377985285e-72	Liver hepatocellular carcinoma	LIHC
CCNA2	4q27	0.7866951102039951	1.8087753089433257e-74	4.717614873962183e-72	Liver hepatocellular carcinoma	LIHC
RECQL4	8q24.3	0.7863471590299169	2.319538826402217e-74	5.972217724440477e-72	Liver hepatocellular carcinoma	LIHC
DLGAP5	14q22.3	0.7856128169039358	3.914771922396161e-74	9.951944875630647e-72	Liver hepatocellular carcinoma	LIHC
ORC1	1p32.3	0.7853295015044192	4.7881009889499576e-74	1.201992902013525e-71	Liver hepatocellular carcinoma	LIHC
RMI2	16p13.13	0.7843431652793709	9.629487586634506e-74	2.387518508671368e-71	Liver hepatocellular carcinoma	LIHC
FEN1	11q12.2	0.7837042107502105	1.5111992056809246e-73	3.701148005815855e-71	Liver hepatocellular carcinoma	LIHC
FAM72D	1q21.1	0.7832250506070408	2.1166886804435253e-73	5.121621538475581e-71	Liver hepatocellular carcinoma	LIHC
PHF19	9q33.2	0.7811651922401766	8.923101106324643e-73	2.1333647561704503e-70	Liver hepatocellular carcinoma	LIHC
KIF23	15q23	0.781066103035119	9.558797874782033e-73	2.25846279669703e-70	Liver hepatocellular carcinoma	LIHC
TUBA1B	12q13.12	0.7793252082083448	3.1839059816954126e-72	7.435160910510345e-70	Liver hepatocellular carcinoma	LIHC
CKS2	9q22.2	0.7792110278312525	3.4440276221262804e-72	7.950161693696792e-70	Liver hepatocellular carcinoma	LIHC
NEK2	1q32.3	0.778877028872829	4.332286748011019e-72	9.886967586398328e-70	Liver hepatocellular carcinoma	LIHC
GTSE1	22q13.31	0.7770601087076915	1.4988970492070123e-71	3.3822864538454413e-69	Liver hepatocellular carcinoma	LIHC
FOXM1	12p13.33	0.7769738327619097	1.5894322236808766e-71	3.546729705353672e-69	Liver hepatocellular carcinoma	LIHC
MELK	9p13.2	0.7767599937015711	1.8379003208331862e-71	4.056104631131086e-69	Liver hepatocellular carcinoma	LIHC
H2AFZ	4q23	0.7753004211006479	4.931916352995065e-71	1.0766051751869554e-68	Liver hepatocellular carcinoma	LIHC
EZH2	7q36.1	0.7746517854422578	7.629427498503937e-71	1.6475461554027374e-68	Liver hepatocellular carcinoma	LIHC
TOP2A	17q21.2	0.7743690395209326	9.223340075890284e-71	1.9705567951500487e-68	Liver hepatocellular carcinoma	LIHC
BUB1B	15q15.1	0.7743434130023829	9.38318404156672e-71	1.9836051063872047e-68	Liver hepatocellular carcinoma	LIHC
ERCC6L	Xq13.1	0.7734202888564224	1.7397784753820066e-70	3.639580325114254e-68	Liver hepatocellular carcinoma	LIHC
RNASEH2A	19p13.13	0.7709980133753348	8.671708301473115e-70	1.7954012146235524e-67	Liver hepatocellular carcinoma	LIHC
CHAF1B	21q22.12-q22.13	0.7690096802750125	3.194099760481021e-69	6.545623009157178e-67	Liver hepatocellular carcinoma	LIHC
NUSAP1	15q15.1	0.768010727830908	6.119155386356436e-69	1.2413232083252152e-66	Liver hepatocellular carcinoma	LIHC
UHRF1	19p13.3	0.7678206098143289	6.922539856884412e-69	1.3902536794580965e-66	Liver hepatocellular carcinoma	LIHC
CENPA	2p23.3	0.9191799242295212	6.955035974970175e-205	1.3997705403224973e-200	Lung adenocarcinoma	LUAD
CDC20	1p34.2	0.9039149872137645	6.345072734058749e-187	6.385046692283319e-183	Lung adenocarcinoma	LUAD
CCNB2	15q22.2	0.8948250568403535	1.318085855404372e-177	8.84259864195613e-174	Lung adenocarcinoma	LUAD
KIF2C	1p34.1	0.8836886667096643	2.7124929146041597e-167	1.364790809983083e-163	Lung adenocarcinoma	LUAD
CDCA8	1p34.3	0.8807617886110062	9.319288880847291e-165	3.751200160318652e-161	Lung adenocarcinoma	LUAD
NUF2	1q23.3	0.8792329498629545	1.8521714886878466e-163	6.212800563555267e-160	Lung adenocarcinoma	LUAD
HJURP	2q37.1	0.8781923333834963	1.3846443982442332e-162	3.981050451294777e-159	Lung adenocarcinoma	LUAD
CCNA2	4q27	0.8768554486022578	1.7866807277107877e-161	4.494842040738414e-158	Lung adenocarcinoma	LUAD
SKA3	13q12.11	0.876431790588286	3.993280420214238e-161	8.929862415247973e-158	Lung adenocarcinoma	LUAD
CDCA5	11q13.1	0.8743707363106494	1.915992896983559e-159	3.856127304469111e-156	Lung adenocarcinoma	LUAD
KPNA2	17q24.2	0.8717347782023479	2.4526240393772923e-157	4.4874101287733985e-154	Lung adenocarcinoma	LUAD
TPX2	20q11.21	0.8714982916011805	3.770494294226118e-157	6.323747347132904e-154	Lung adenocarcinoma	LUAD
AURKB	17p13.1	0.8714283262670223	4.281372235056382e-157	6.628222892518826e-154	Lung adenocarcinoma	LUAD
CDKN3	14q22.2	0.8678298262030923	2.6730958150383064e-154	3.8427661695329255e-151	Lung adenocarcinoma	LUAD
BUB1	2q13	0.8660830705881172	5.681394054371219e-153	7.622915782551677e-150	Lung adenocarcinoma	LUAD
TROAP	12q13.12	0.8660014868104975	6.546296841917552e-153	8.234423140027041e-150	Lung adenocarcinoma	LUAD
NCAPH	2q11.2	0.8622449518408429	4.0413896534643054e-150	4.7845298920954476e-147	Lung adenocarcinoma	LUAD
CDK1	10q21.2	0.8614016164208449	1.6659472641884551e-149	1.8627141466142693e-146	Lung adenocarcinoma	LUAD
DEPDC1	1p31.3	0.8610163153124507	3.1721218839643082e-149	3.3601118440350354e-146	Lung adenocarcinoma	LUAD
TTK	6q14.1	0.8591748692063138	6.706845742959912e-148	6.749098871140559e-145	Lung adenocarcinoma	LUAD
SKA1	18q21.1	0.8589859264774173	9.150010391815122e-148	8.769195673603387e-145	Lung adenocarcinoma	LUAD
SPC25	2q24.3	0.8587256578155797	1.40258553849027e-147	1.283110752166144e-144	Lung adenocarcinoma	LUAD
PLK1	16p12.2	0.8571633187028459	1.7895207724406252e-146	1.5659084811365227e-143	Lung adenocarcinoma	LUAD
CEP55	10q23.33	0.8570571448938697	2.1252360407098366e-146	1.7821875231385904e-143	Lung adenocarcinoma	LUAD
CDC45	22q11.21	0.8566582859134322	4.049300337147355e-146	3.2598487434171067e-143	Lung adenocarcinoma	LUAD
NCAPG	4p15.31	0.8560340399274352	1.1062690243763637e-145	8.563373224845653e-143	Lung adenocarcinoma	LUAD
CCNB1	5q13.2	0.855717828669178	1.837272179410789e-145	1.3695162919563536e-142	Lung adenocarcinoma	LUAD
CDCA3	12p13.31	0.8556632802234045	2.0050519072460618e-145	1.4412026673297944e-142	Lung adenocarcinoma	LUAD
KIF23	15q23	0.853260629733268	9.087200870667334e-144	6.306517404243129e-141	Lung adenocarcinoma	LUAD
MAD2L1	4q27	0.8520517004216404	6.034840616353086e-143	4.048573408157407e-140	Lung adenocarcinoma	LUAD
PIMREG	17p13.2	0.8502299615322677	1.0137380243193075e-141	6.581448863693671e-139	Lung adenocarcinoma	LUAD
NEK2	1q32.3	0.8486855380711379	1.0763788568803618e-140	6.769750272991925e-138	Lung adenocarcinoma	LUAD
NUSAP1	15q15.1	0.8478749019825262	3.6807128771657975e-140	2.2447887080557227e-137	Lung adenocarcinoma	LUAD
SGO1	3p24.3	0.8472553976086559	9.373503925381154e-140	5.548562941241797e-137	Lung adenocarcinoma	LUAD
TK1	17q25.3	0.8464452529380087	3.162896786806293e-139	1.8187560208932416e-136	Lung adenocarcinoma	LUAD
DLGAP5	14q22.3	0.8435324309125333	2.3668474838812738e-137	1.3231992350165143e-134	Lung adenocarcinoma	LUAD
KIFC1	6p21.32	0.8433938873728296	2.8996852139648114e-137	1.577272016655562e-134	Lung adenocarcinoma	LUAD
FAM72B	1p11.2	0.8424515513634189	1.147794527542129e-136	6.079082279292865e-134	Lung adenocarcinoma	LUAD
RRM2	2p25.1	0.8423043799973908	1.4217622721575498e-136	7.228717082519733e-134	Lung adenocarcinoma	LUAD
KIF4A	Xq13.1	0.8422971938809187	1.4366922552955843e-136	7.228717082519733e-134	Lung adenocarcinoma	LUAD
AUNIP	1p36.11	0.8420524765006169	2.049858809075488e-136	1.00623069247447e-133	Lung adenocarcinoma	LUAD
CENPW	6q22.32	0.8419348262540116	2.4313105209809726e-136	1.165060846315787e-133	Lung adenocarcinoma	LUAD
MCM10	10p13	0.8417772628128025	3.054963812091185e-136	1.4298651553987718e-133	Lung adenocarcinoma	LUAD
CDC25C	5q31.2	0.8408905323513288	1.0991748979896704e-135	5.027725908395479e-133	Lung adenocarcinoma	LUAD
CKAP2L	2q14.1	0.8398651913221855	4.784184786428358e-135	2.139700066925714e-132	Lung adenocarcinoma	LUAD
GTSE1	22q13.31	0.839359376829504	9.845751638429831e-135	4.307730379892148e-132	Lung adenocarcinoma	LUAD
OIP5	15q15.1	0.8388681381639969	1.9797816489318817e-134	8.477677758809159e-132	Lung adenocarcinoma	LUAD
KIF18B	17q21.31	0.8380216707721801	6.561050427657222e-134	2.750993768896443e-131	Lung adenocarcinoma	LUAD
MYBL2	20q13.12	0.8373214516731902	1.7585760952127124e-133	7.223082141275724e-131	Lung adenocarcinoma	LUAD
MELK	9p13.2	0.8370224686085361	2.6752917703901586e-133	1.0768584434174466e-130	Lung adenocarcinoma	LUAD
RAD51	15q15.1	0.8367935451601513	3.686676804247811e-133	1.454863869848852e-130	Lung adenocarcinoma	LUAD
BUB1B	15q15.1	0.8357898246027031	1.49521254528057e-132	5.78704763198399e-130	Lung adenocarcinoma	LUAD
MTFR2	6q23.3	0.8357554351372327	1.5684247334670716e-132	5.955870978444959e-130	Lung adenocarcinoma	LUAD
NDC80	18p11.32	0.835648506985029	1.8196379195863216e-132	6.781857920295242e-130	Lung adenocarcinoma	LUAD
RACGAP1	12q13.12	0.8355310180276714	2.1420284582406893e-132	7.838266318282202e-130	Lung adenocarcinoma	LUAD
RAD54L	1p34.1	0.8333663554945792	4.2274948889031414e-131	1.5193314666797255e-128	Lung adenocarcinoma	LUAD
PRC1	15q26.1	0.8312755793073092	7.236898656427124e-130	2.555260041390391e-127	Lung adenocarcinoma	LUAD
EXO1	1q43	0.8309539186563862	1.1163827697811183e-129	3.8738482111404805e-127	Lung adenocarcinoma	LUAD
CDC6	17q21.2	0.8304115734355012	2.313858274497897e-129	7.893001971617741e-127	Lung adenocarcinoma	LUAD
DEPDC1B	5q12.1	0.8299248334693051	4.44071067978876e-129	1.4895623856904765e-126	Lung adenocarcinoma	LUAD
ZWINT	10q21.1	0.8295546395314317	7.280756281288034e-129	2.4021721461836553e-126	Lung adenocarcinoma	LUAD
SPAG5	17q11.2	0.8292180138670914	1.140198622288796e-128	3.701231850352308e-126	Lung adenocarcinoma	LUAD
FOXM1	12p13.33	0.8273481855970984	1.3530959964303278e-127	4.322604765739171e-125	Lung adenocarcinoma	LUAD
ORC1	1p32.3	0.8253121855405271	1.9343006145687117e-126	6.082770963876545e-124	Lung adenocarcinoma	LUAD
POC1A	3p21.2	0.8231046277825358	3.3282785926373576e-125	1.0305374608526071e-122	Lung adenocarcinoma	LUAD
TOP2A	17q21.2	0.8215394598827074	2.443139642479452e-124	7.450095218869917e-122	Lung adenocarcinoma	LUAD
CIP2A	3q13.13	0.8213270179718496	3.197423914098956e-124	9.60467965599337e-122	Lung adenocarcinoma	LUAD
RAD51AP1	12p13.32	0.8205741834328875	8.27262349939913e-124	2.448453243366278e-121	Lung adenocarcinoma	LUAD
UBE2C	20q13.12	0.8178571055609316	2.464226514022781e-122	7.187684466843839e-120	Lung adenocarcinoma	LUAD
KIF15	3p21.31	0.8162390672093407	1.810584113347059e-121	5.20568798074613e-119	Lung adenocarcinoma	LUAD
KIF11	10q23.33	0.8158409625721295	2.9485804582545483e-121	8.358187366595922e-119	Lung adenocarcinoma	LUAD
UBE2T	1q32.1	0.8156802874651166	3.5887864481936006e-121	1.003165500782561e-118	Lung adenocarcinoma	LUAD
ORC6	16q11.2	0.8148276630962584	1.0148060309674122e-120	2.7978063259246764e-118	Lung adenocarcinoma	LUAD
ASF1B	19p13.12	0.8141193627459294	2.396796079897983e-120	6.518637554598217e-118	Lung adenocarcinoma	LUAD
FAM72D	1q21.1	0.8138403412686638	3.359125527079854e-120	9.014101381067885e-118	Lung adenocarcinoma	LUAD
AURKA	20q13.2	0.8126767756202302	1.3642646971287082e-119	3.612788328212155e-117	Lung adenocarcinoma	LUAD
PARPBP	12q23.2	0.8125223238448278	1.64200261347161e-119	4.291810986848004e-117	Lung adenocarcinoma	LUAD
PLK4	4q28.1	0.8106395774470985	1.5502214400786994e-118	3.9999688080799874e-116	Lung adenocarcinoma	LUAD
ESPL1	12q13.13	0.8102137506963536	2.5668596172874576e-118	6.539318564243972e-116	Lung adenocarcinoma	LUAD
KIF20A	5q31.2	0.8091615361898034	8.875671525881115e-118	2.2328970641235414e-115	Lung adenocarcinoma	LUAD
DSCC1	8q24.12	0.8085597588817315	1.7982221650080546e-117	4.468027073203964e-115	Lung adenocarcinoma	LUAD
PCLAF	15q22.31	0.8059823566663001	3.5972771677834534e-116	8.829121985220706e-114	Lung adenocarcinoma	LUAD
TRIP13	5p15.33	0.8051170306938483	9.737124140496521e-116	2.3610766319473854e-113	Lung adenocarcinoma	LUAD
ALYREF	17q25.3	0.7990976546337609	8.663097365948193e-113	2.075636876036587e-110	Lung adenocarcinoma	LUAD
CDCA2	8p21.2	0.7980842604702911	2.6564914568485567e-112	6.289946713004006e-110	Lung adenocarcinoma	LUAD
CDC25A	3p21.31	0.7955451695065808	4.2802069567396825e-111	1.0016679675737542e-108	Lung adenocarcinoma	LUAD
PKMYT1	16p13.3	0.7953687474847363	5.1844735693794335e-111	1.199341552383109e-108	Lung adenocarcinoma	LUAD
EME1	17q21.33	0.7923829627056482	1.2916805927036522e-109	2.9541322282674667e-107	Lung adenocarcinoma	LUAD
TRAIP	3p21.31	0.7907779089077764	7.118286468210513e-109	1.609692510777582e-106	Lung adenocarcinoma	LUAD
HMMR	5q34	0.7897991671909159	2.000651708907037e-108	4.473901810384781e-106	Lung adenocarcinoma	LUAD
PBK	8p21.1	0.7890820696453527	4.2508284296422475e-108	9.401337689558229e-106	Lung adenocarcinoma	LUAD
DBF4	7q21.12	0.7882463330432886	1.019336979536004e-107	2.2299104402327843e-105	Lung adenocarcinoma	LUAD
GINS1	20p11.21	0.7864482616726122	6.602959288652002e-107	1.4289371897140883e-104	Lung adenocarcinoma	LUAD
CENPE	4q24	0.7850809202836482	2.7011008749436273e-106	5.783229383948452e-104	Lung adenocarcinoma	LUAD
ERCC6L	Xq13.1	0.7848460366618354	3.437050450503458e-106	7.281481828087642e-104	Lung adenocarcinoma	LUAD
ANLN	7p14.2	0.7842445422324713	6.361567991015242e-106	1.3336762227830495e-103	Lung adenocarcinoma	LUAD
TACC3	4p16.3	0.7836665267359986	1.1473538092815825e-105	2.3805817284124873e-103	Lung adenocarcinoma	LUAD
CHEK1	11q24.2	0.7831860101014099	1.8707961435596113e-105	3.8420044066612995e-103	Lung adenocarcinoma	LUAD
TICRR	15q26.1	0.7814518693190877	1.0809645418086409e-104	2.1975244816606774e-102	Lung adenocarcinoma	LUAD
FAM72A	1q32.1	0.7811593440014294	1.4508610517386385e-104	2.920002952729184e-102	Lung adenocarcinoma	LUAD
TK1	17q25.3	0.765198549363931	8.763993286723952e-91	1.7685738452608936e-86	Lung squamous cell carcinoma	LUSC
KPNA2	17q24.2	0.6877487981601959	1.5500717902504125e-66	1.5640224363626663e-62	Lung squamous cell carcinoma	LUSC
ALYREF	17q25.3	0.6853702824755911	6.521278860456665e-66	4.386646913467184e-62	Lung squamous cell carcinoma	LUSC
MRPL12	17q25.3	0.6790525708546599	2.7735917789674318e-64	1.3992770524890694e-60	Lung squamous cell carcinoma	LUSC
MRPL58	17q25.1	0.6654453519731313	6.540023535352972e-61	2.6395534988684595e-57	Lung squamous cell carcinoma	LUSC
MRPS7	17q25.1	0.6638717444660636	1.56371495265364e-60	5.259294624091743e-57	Lung squamous cell carcinoma	LUSC
UBE2T	1q32.1	0.6624077084236918	3.5019741978235077e-60	1.0095691330296912e-56	Lung squamous cell carcinoma	LUSC
SUMO2	17q25.1	0.6612830593206743	6.485705543425499e-60	1.6360192233290821e-56	Lung squamous cell carcinoma	LUSC
MAD2L1	4q27	0.6553997594526876	1.5609731656012432e-58	3.500048720203676e-55	Lung squamous cell carcinoma	LUSC
NOL11	17q24.2	0.6363244012820348	2.9295265906893093e-54	5.911784660011026e-51	Lung squamous cell carcinoma	LUSC
CCNB1	5q13.2	0.6329144448131409	1.5821474169348172e-53	2.9025213521586008e-50	Lung squamous cell carcinoma	LUSC
CENPX	17q25.3	0.6289778577296348	1.080143955443485e-52	1.816442085070794e-49	Lung squamous cell carcinoma	LUSC
MRPL38	17q25.1	0.6273211601484302	2.4043076280086213e-52	3.732225225631844e-49	Lung squamous cell carcinoma	LUSC
NME1	17q21.33	0.6268935096398282	2.9536115145044103e-52	4.257420025907071e-49	Lung squamous cell carcinoma	LUSC
ANAPC11	17q25.3	0.6261767889335194	4.1668703051738876e-52	5.33525506410225e-49	Lung squamous cell carcinoma	LUSC
H2AFZ	4q23	0.6261453642169121	4.230132855581566e-52	5.33525506410225e-49	Lung squamous cell carcinoma	LUSC
DEPDC1B	5q12.1	0.6231781594662066	1.7414169651766527e-51	2.067164373956756e-48	Lung squamous cell carcinoma	LUSC
CCNB2	15q22.2	0.6227989283578713	2.0843509671569282e-51	2.336789028734823e-48	Lung squamous cell carcinoma	LUSC
CCNA2	4q27	0.6221208659821809	2.872691235113076e-51	3.0511004802411514e-48	Lung squamous cell carcinoma	LUSC
SPC25	2q24.3	0.6155303321147861	6.234377397124893e-50	6.290486793699017e-47	Lung squamous cell carcinoma	LUSC
POC1A	3p21.2	0.6131670748421132	1.846630994042348e-49	1.7745244504654564e-46	Lung squamous cell carcinoma	LUSC
CENPA	2p23.3	0.6055567199829478	5.731482635239092e-48	5.25733270814204e-45	Lung squamous cell carcinoma	LUSC
MTFR2	6q23.3	0.6043341385472522	9.867222554960459e-48	8.657415267787047e-45	Lung squamous cell carcinoma	LUSC
EIF4A3	17q25.3	0.6037604120313977	1.2722086764069108e-47	1.0697154620788109e-44	Lung squamous cell carcinoma	LUSC
TACO1	17q23.3	0.602386499704578	2.3331310343926255e-47	1.8833033709617272e-44	Lung squamous cell carcinoma	LUSC
TRAIP	3p21.31	0.6019028140804912	2.886412866193086e-47	2.2403004476837104e-44	Lung squamous cell carcinoma	LUSC
PARPBP	12q23.2	0.6015222607059711	3.4116238395030634e-47	2.5498729289322896e-44	Lung squamous cell carcinoma	LUSC
CDCA3	12p13.31	0.600751720747865	4.782644125622572e-47	3.446919944823696e-44	Lung squamous cell carcinoma	LUSC
RAD51AP1	12p13.32	0.5998568693096435	7.072027335829017e-47	4.921155573690675e-44	Lung squamous cell carcinoma	LUSC
SNRPG	2p13.3	0.5982118743331514	1.4468782726295026e-46	9.732667847221121e-44	Lung squamous cell carcinoma	LUSC
OIP5	15q15.1	0.5968494646384482	2.6094954122026008e-46	1.6986973360725318e-43	Lung squamous cell carcinoma	LUSC
GMNN	6p22.3	0.5945931699860748	6.887192840854487e-46	4.343235985263861e-43	Lung squamous cell carcinoma	LUSC
CKS2	9q22.2	0.5908679773540456	3.362655066144618e-45	2.056314522266618e-42	Lung squamous cell carcinoma	LUSC
PHB	17q21.33	0.5904464293205187	4.018344284935136e-45	2.385005519705619e-42	Lung squamous cell carcinoma	LUSC
MRPS23	17q22	0.5902165963415107	4.4277132925164017e-45	2.5528929783708853e-42	Lung squamous cell carcinoma	LUSC
RNASEH2A	19p13.13	0.589865961424855	5.133244314998069e-45	2.87746861879614e-42	Lung squamous cell carcinoma	LUSC
CKS1B	1q21.3	0.588323897172514	9.814410821325101e-45	5.3528327128200146e-42	Lung squamous cell carcinoma	LUSC
SNRPD1	18q11.2	0.5877930740394829	1.2257621989427577e-44	6.509442414385487e-42	Lung squamous cell carcinoma	LUSC
GINS2	16q24.1	0.5873919293619807	1.449590028085459e-44	7.500699170965273e-42	Lung squamous cell carcinoma	LUSC
NUF2	1q23.3	0.5823989149104327	1.1466513359886403e-43	5.784855990062691e-41	Lung squamous cell carcinoma	LUSC
NUP37	12q23.2	0.5801305667329056	2.8998877801965893e-43	1.4273106196187114e-40	Lung squamous cell carcinoma	LUSC
ATP5PD	17q25.1	0.5790688856469391	4.465777309085252e-43	2.145699668984295e-40	Lung squamous cell carcinoma	LUSC
AURKB	17p13.1	0.5789701053113403	4.6484581230710825e-43	2.181532207524987e-40	Lung squamous cell carcinoma	LUSC
SGO1	3p24.3	0.5787821499308811	5.016758134841044e-43	2.3008677082066426e-40	Lung squamous cell carcinoma	LUSC
NCAPH	2q11.2	0.5769810986258799	1.0390826727500316e-42	4.659708519132364e-40	Lung squamous cell carcinoma	LUSC
DBF4	7q21.12	0.5763750166387953	1.3262496873996064e-42	5.818199715592187e-40	Lung squamous cell carcinoma	LUSC
AUNIP	1p36.11	0.5756578215971404	1.769065479693322e-42	7.595689655364093e-40	Lung squamous cell carcinoma	LUSC
UTP18	17q21.33	0.5725517128561098	6.11051509475998e-42	2.5689623877553416e-39	Lung squamous cell carcinoma	LUSC
CDC6	17q21.2	0.5715752172826447	8.997818725300504e-42	3.644148807115827e-39	Lung squamous cell carcinoma	LUSC
SKA3	13q12.11	0.5715664420787632	9.029110027541693e-42	3.644148807115827e-39	Lung squamous cell carcinoma	LUSC
BUB1	2q13	0.5707491622793116	1.2470013899528588e-41	4.934213342989939e-39	Lung squamous cell carcinoma	LUSC
SRSF3	6p21.31-p21.2	0.569426080007509	2.0991359997183417e-41	8.14626239890695e-39	Lung squamous cell carcinoma	LUSC
TROAP	12q13.12	0.5657498623908658	8.813112546545671e-41	3.355634173382861e-38	Lung squamous cell carcinoma	LUSC
NDUFAF8	17q25.3	0.5646494469101643	1.349355577825352e-40	5.042591770465853e-38	Lung squamous cell carcinoma	LUSC
LSM4	19p13.11	0.5620169616988139	3.714382345586419e-40	1.3628406497078896e-37	Lung squamous cell carcinoma	LUSC
DEPDC1	1p31.3	0.5608110067145132	5.888873470634934e-40	2.1220976185252317e-37	Lung squamous cell carcinoma	LUSC
RACGAP1	12q13.12	0.5592575584596082	1.0632724452692892e-39	3.7643575343042554e-37	Lung squamous cell carcinoma	LUSC
GPS1	17q25.3	0.5584599208411368	1.4384040638302591e-39	5.00465413932666e-37	Lung squamous cell carcinoma	LUSC
PSMD12	17q24.2	0.5582467663891535	1.5591626742476036e-39	5.332864875646888e-37	Lung squamous cell carcinoma	LUSC
CENPM	22q13.2	0.5574646894393092	2.0947434487932526e-39	7.045320466107973e-37	Lung squamous cell carcinoma	LUSC
CDKN3	14q22.2	0.5564982311738519	3.013944346560104e-39	9.970720805505394e-37	Lung squamous cell carcinoma	LUSC
PBK	8p21.1	0.5552493819632618	4.814411404626609e-39	1.5670132604091124e-36	Lung squamous cell carcinoma	LUSC
PCLAF	15q22.31	0.5541782570014114	7.18324960372559e-39	2.3009202698917845e-36	Lung squamous cell carcinoma	LUSC
PRPSAP1	17q25.1	0.552491046179214	1.345176089175781e-38	4.2415083561823846e-36	Lung squamous cell carcinoma	LUSC
CHAC2	2p16.2	0.5523308394164371	1.4274780003560482e-38	4.431770161105393e-36	Lung squamous cell carcinoma	LUSC
PIMREG	17p13.2	0.5521554539226199	1.523306215425812e-38	4.657624155650437e-36	Lung squamous cell carcinoma	LUSC
FYCO1	3p21.31	-0.5510966944784307	2.253081555973595e-38	6.786147134260768e-36	Lung squamous cell carcinoma	LUSC
DSCC1	8q24.12	0.5495366647743651	4.0007829087096605e-38	1.1872911632023668e-35	Lung squamous cell carcinoma	LUSC
NEK2	1q32.3	0.5484457957731383	5.966799080671296e-38	1.7450725427238662e-35	Lung squamous cell carcinoma	LUSC
UBE2C	20q13.12	0.5454292601465514	1.7884466995688255e-37	5.155836342471272e-35	Lung squamous cell carcinoma	LUSC
GPN3	12q24.11	0.5446916686850624	2.335132311258311e-37	6.637038033970805e-35	Lung squamous cell carcinoma	LUSC
SNRPF	12q23.1	0.5446528917706073	2.3680632559089773e-37	6.637155070033773e-35	Lung squamous cell carcinoma	LUSC
COX6A1	12q24.31|12q24.2	0.544219899026453	2.7685380285789974e-37	7.653301015989612e-35	Lung squamous cell carcinoma	LUSC
METTL2A	17q23.2	0.5440833336050874	2.9082525397753554e-37	7.930883277387388e-35	Lung squamous cell carcinoma	LUSC
CCDC59	12q21.31	0.543025404008472	4.2553684689771235e-37	1.1449778093861113e-34	Lung squamous cell carcinoma	LUSC
ASF1B	19p13.12	0.5418654601156606	6.449248990343709e-37	1.7124453240149482e-34	Lung squamous cell carcinoma	LUSC
ATP5MC1	17q21.32	0.5407198377037853	9.708755287399153e-37	2.544450411684609e-34	Lung squamous cell carcinoma	LUSC
ORC6	16q11.2	0.540422057660798	1.0795168532032972e-36	2.7929038586721204e-34	Lung squamous cell carcinoma	LUSC
PLK1	16p12.2	0.5396926484840096	1.3991791918385625e-36	3.57410583434205e-34	Lung squamous cell carcinoma	LUSC
PCYT2	17q25.3	0.5393872951056591	1.559365509517258e-36	3.933499497757282e-34	Lung squamous cell carcinoma	LUSC
CDCA5	11q13.1	0.5392398680778471	1.6430798960850935e-36	4.09350028432064e-34	Lung squamous cell carcinoma	LUSC
CDC25A	3p21.31	0.539044824986563	1.7607080534327018e-36	4.333059575399014e-34	Lung squamous cell carcinoma	LUSC
RFC2	7q11.23	0.538451075718448	2.1726005135348595e-36	5.282298597967887e-34	Lung squamous cell carcinoma	LUSC
CDK1	10q21.2	0.5383991359981692	2.2128771070779165e-36	5.316173812003852e-34	Lung squamous cell carcinoma	LUSC
JPT1	17q25.1	0.5382673893560925	2.3183875434738767e-36	5.504124779682686e-34	Lung squamous cell carcinoma	LUSC
PTPN21	14q31.3	-0.5370035228293154	3.620688188210159e-36	8.495986934660582e-34	Lung squamous cell carcinoma	LUSC
KNSTRN	15q15.1	0.5368416558928313	3.83290096845985e-36	8.89056799350802e-34	Lung squamous cell carcinoma	LUSC
METTL23	17q25.1	0.5367512950096064	3.9566779981310865e-36	9.073382045714242e-34	Lung squamous cell carcinoma	LUSC
AMZ2	17q24.2	0.5364316088901002	4.427219069647959e-36	1.0038346160168069e-33	Lung squamous cell carcinoma	LUSC
EME1	17q21.33	0.5357215129755912	5.679907055943274e-36	1.2735613820992808e-33	Lung squamous cell carcinoma	LUSC
MRPL11	11q13.2	0.5356667272432427	5.790009271161725e-36	1.283982275736743e-33	Lung squamous cell carcinoma	LUSC
RAN	12q24.33	0.5351045688666373	7.04933172829592e-36	1.546255589967518e-33	Lung squamous cell carcinoma	LUSC
POLR2D	2q14.3	0.53367838859029	1.1594736719560791e-35	2.512769359408434e-33	Lung squamous cell carcinoma	LUSC
SKA2	17q22	0.5336512763622987	1.17046739239045e-35	2.512769359408434e-33	Lung squamous cell carcinoma	LUSC
MND1	4q31.3	0.5322877716815148	1.87930064002437e-35	3.96879160451406e-33	Lung squamous cell carcinoma	LUSC
SNRPD2	19q13.32	0.5322743994395726	1.888027720680623e-35	3.96879160451406e-33	Lung squamous cell carcinoma	LUSC
PSMB3	17q12	0.5313835541231027	2.569512899255332e-35	5.345646423399237e-33	Lung squamous cell carcinoma	LUSC
RAD51	15q15.1	0.5310613618304535	2.871837072121179e-35	5.9136400117760595e-33	Lung squamous cell carcinoma	LUSC
CCDC138	2q13	0.5308927356103025	3.0438458855313125e-35	6.20452625959817e-33	Lung squamous cell carcinoma	LUSC
TTK	6q14.1	0.5306163602410928	3.3480916400759363e-35	6.75644892967324e-33	Lung squamous cell carcinoma	LUSC
TK1	17q25.3	0.9456035524210658	9.071930511787051e-41	1.8056770490660945e-36	Mesothelioma	MESO
CDCA5	11q13.1	0.9257517876383587	1.5599710345053712e-35	1.5524831735397453e-31	Mesothelioma	MESO
CENPA	2p23.3	0.9202446642940322	2.4481299586356846e-34	1.6242526232228224e-30	Mesothelioma	MESO
PKMYT1	16p13.3	0.9163918546815981	1.4971595521935888e-33	7.449865931715299e-30	Mesothelioma	MESO
CDCA3	12p13.31	0.9155646978156533	2.183575589231961e-33	8.69237770561459e-30	Mesothelioma	MESO
UBE2C	20q13.12	0.913366201935112	5.844735530143081e-33	1.8294656159184355e-29	Mesothelioma	MESO
CCNB2	15q22.2	0.9131485290756525	6.434012917719579e-33	1.8294656159184355e-29	Mesothelioma	MESO
TPX2	20q11.21	0.9047681239864611	2.1692660637682793e-31	5.397133966655479e-28	Mesothelioma	MESO
AURKA	20q13.2	0.9011329872334868	9.027922613381722e-31	1.996575241074998e-27	Mesothelioma	MESO
TROAP	12q13.12	0.9007847106583516	1.0319429071966415e-30	2.0539791624841953e-27	Mesothelioma	MESO
PLK1	16p12.2	0.898042032629162	2.907763517813761e-30	5.261465914415009e-27	Mesothelioma	MESO
RAD54L	1p34.1	0.8954081910297014	7.651275819774773e-30	1.269091615973309e-26	Mesothelioma	MESO
SPC25	2q24.3	0.8945810341637552	1.0312965497512949e-29	1.5789943481730595e-26	Mesothelioma	MESO
AURKB	17p13.1	0.8911200356983493	3.502849230113273e-29	4.980050791155327e-26	Mesothelioma	MESO
KIF2C	1p34.1	0.890271111546457	4.6983275854951935e-29	6.234367484113088e-26	Mesothelioma	MESO
CDC20	1p34.2	0.889313350964835	6.524734267508878e-29	8.116769428781044e-26	Mesothelioma	MESO
MYBL2	20q13.12	0.889008608961592	7.238808479601746e-29	8.475367292823127e-26	Mesothelioma	MESO
CDCA8	1p34.3	0.8883773576691587	8.967683339503209e-29	9.91626495497066e-26	Mesothelioma	MESO
SPAG5	17q11.2	0.8870060186545642	1.4217762896115615e-28	1.489422908864659e-25	Mesothelioma	MESO
NCAPG	4p15.31	0.8831967436140222	4.960495482350106e-28	4.936685104034825e-25	Mesothelioma	MESO
KIF4A	Xq13.1	0.8775590165540207	2.917497993709797e-27	2.7652323841333237e-24	Mesothelioma	MESO
NDC80	18p11.32	0.8754040552453721	5.612794235116996e-27	5.078048020716759e-24	Mesothelioma	MESO
HJURP	2q37.1	0.87374974151348	9.199813659239705e-27	7.961438742326394e-24	Mesothelioma	MESO
KIFC1	6p21.32	0.8656087765696934	9.497748027617969e-26	7.876799030904501e-23	Mesothelioma	MESO
DEPDC1	1p31.3	0.8649339907053687	1.1446440984812784e-25	9.113198454468546e-23	Mesothelioma	MESO
ERCC6L	Xq13.1	0.863519117118882	1.687347092901173e-25	1.2917290975809595e-22	Mesothelioma	MESO
TEDC2	16p13.3	0.8626919602529358	2.1128104497266678e-25	1.557532562642948e-22	Mesothelioma	MESO
ASF1B	19p13.12	0.8623436836778005	2.3216082537538337e-25	1.650331810097011e-22	Mesothelioma	MESO
CDCA2	8p21.2	0.8613423885242871	3.0397481638310167e-25	2.086315429410088e-22	Mesothelioma	MESO
RRM2	2p25.1	0.8609070428053679	3.415415884684236e-25	2.2660145922918343e-22	Mesothelioma	MESO
WDR62	19q13.12	0.8593833327891514	5.119465717161561e-25	3.287027278528507e-22	Mesothelioma	MESO
GTSE1	22q13.31	0.8587303142107726	6.080358210140456e-25	3.7737226258712794e-22	Mesothelioma	MESO
CCNA2	4q27	0.8586214777810434	6.256674369661989e-25	3.7737226258712794e-22	Mesothelioma	MESO
ORC1	1p32.3	0.8580555283464483	7.256578683124149e-25	4.248086532614796e-22	Mesothelioma	MESO
KIF18B	17q21.31	0.8579031573448266	7.551265027079671e-25	4.294296545685537e-22	Mesothelioma	MESO
ZWINT	10q21.1	0.8545945298810419	1.77227841529267e-24	9.798730438329252e-22	Mesothelioma	MESO
FOXM1	12p13.33	0.854355089735636	1.8836031544394488e-24	1.013276680701697e-21	Mesothelioma	MESO
DLGAP5	14q22.3	0.8533755618680682	2.4139847084246653e-24	1.2644197799074878e-21	Mesothelioma	MESO
CCNB1	5q13.2	0.8525856955628224	2.9447546585456714e-24	1.5028819672741807e-21	Mesothelioma	MESO
RECQL4	8q24.3	0.8524178012864472	3.0713645257535396e-24	1.5283109880149612e-21	Mesothelioma	MESO
CDK1	10q21.2	0.8520477574253658	3.369350601527925e-24	1.6356964481173613e-21	Mesothelioma	MESO
PRC1	15q26.1	0.8517647827080685	3.615971167626894e-24	1.713625955248707e-21	Mesothelioma	MESO
DEPDC1B	5q12.1	0.850132236262122	5.419784360492493e-24	2.4648983455059173e-21	Mesothelioma	MESO
KIF23	15q23	0.8501104689761756	5.4489312300171004e-24	2.4648983455059173e-21	Mesothelioma	MESO
TTK	6q14.1	0.8484779225302296	8.12769593563691e-24	3.594970220064823e-21	Mesothelioma	MESO
BUB1	2q13	0.8472807218032021	1.0864841553822907e-23	4.6011448146232155e-21	Mesothelioma	MESO
CDC25C	5q31.2	0.8472807218032021	1.0864841553822907e-23	4.6011448146232155e-21	Mesothelioma	MESO
MTFR2	6q23.3	0.8451910623523905	1.792605021434924e-23	7.433335488883485e-21	Mesothelioma	MESO
SKA3	13q12.11	0.8436455850502279	2.5838152626645765e-23	1.0495563058790967e-20	Mesothelioma	MESO
MAD2L1	4q27	0.8426225226107683	3.284169107646239e-23	1.3073620383718149e-20	Mesothelioma	MESO
CDT1	16q24.3	0.842404849751309	3.455352998406871e-23	1.348536197652752e-20	Mesothelioma	MESO
SHCBP1	16q11.2	0.8422960133215787	3.544160341704699e-23	1.3565955277171217e-20	Mesothelioma	MESO
NUF2	1q23.3	0.8414906237415792	4.273761093827913e-23	1.604998883236807e-20	Mesothelioma	MESO
RACGAP1	12q13.12	0.8406634668756324	5.174095696871711e-23	1.907133347232121e-20	Mesothelioma	MESO
GINS4	8p11.21	0.8399233791534707	6.133659338070978e-23	2.2197155539084502e-20	Mesothelioma	MESO
EXO1	1q43	0.8397057062940105	6.447320988823818e-23	2.2915620885990944e-20	Mesothelioma	MESO
CCNF	16p13.3	0.8395315680064432	6.709401484293802e-23	2.3428759147962076e-20	Mesothelioma	MESO
NCAPH	2q11.2	0.8353304818188747	1.7298724598710667e-22	5.936445076081675e-20	Mesothelioma	MESO
PCLAF	15q22.31	0.8343291866653603	2.159477753226996e-22	7.285126305123751e-20	Mesothelioma	MESO
CDC45	22q11.21	0.8336979353729284	2.481718161063473e-22	8.232686379634562e-20	Mesothelioma	MESO
PIMREG	17p13.2	0.8335890989431981	2.541799899677803e-22	8.293768066096227e-20	Mesothelioma	MESO
CEP55	10q23.33	0.8300845659058997	5.441468022652487e-22	1.7468867664979856e-19	Mesothelioma	MESO
AUNIP	1p36.11	0.8299104276183326	5.648659492259904e-22	1.7846177545070018e-19	Mesothelioma	MESO
SGO1	3p24.3	0.8288655978929268	7.06215519775017e-22	2.1963302665003027e-19	Mesothelioma	MESO
EME1	17q21.33	0.8286043904615759	7.465913384553167e-22	2.2861775385560956e-19	Mesothelioma	MESO
MCM10	10p13	0.8281690447426561	8.189086561591146e-22	2.469629983665306e-19	Mesothelioma	MESO
TYMS	18p11.32	0.8275813280221157	9.273916643760614e-22	2.7522326062499425e-19	Mesothelioma	MESO
TACC3	4p16.3	0.8275160261642777	9.402723936143291e-22	2.7522326062499425e-19	Mesothelioma	MESO
NEK2	1q32.3	0.8267759384421156	1.0989325537312037e-21	3.17002225354578e-19	Mesothelioma	MESO
SKA1	18q21.1	0.8251869265680609	1.5321023044992423e-21	4.356423466964703e-19	Mesothelioma	MESO
CDKN3	14q22.2	0.8241638641286012	1.8942469927433243e-21	5.310294668107483e-19	Mesothelioma	MESO
TICRR	15q26.1	0.8225530849686006	2.6382923780928387e-21	7.29341270743887e-19	Mesothelioma	MESO
KPNA2	17q24.2	0.8216170916729245	3.1935060330643427e-21	8.70733480576886e-19	Mesothelioma	MESO
E2F1	20q11.22	0.8212905823837355	3.412622433507218e-21	9.179032015746982e-19	Mesothelioma	MESO
TOP2A	17q21.2	0.8210946768102223	3.551014578771235e-21	9.423919223448354e-19	Mesothelioma	MESO
CDC25A	3p21.31	0.8196362686518432	4.7666980560211426e-21	1.2483731329874319e-18	Mesothelioma	MESO
KIF20A	5q31.2	0.819309759362654	5.089634034588112e-21	1.3156373483693738e-18	Mesothelioma	MESO
GINS2	16q24.1	0.8189179482156267	5.505208066417014e-21	1.4048161712046699e-18	Mesothelioma	MESO
ORC6	16q11.2	0.8183737660669779	6.137351688912831e-21	1.5463018736217847e-18	Mesothelioma	MESO
UHRF1	19p13.3	0.8171112634821129	7.886740421590352e-21	1.9622210168916798e-18	Mesothelioma	MESO
PIF1	15q22.31	0.8160446664707608	9.733339171805004e-21	2.3917578132790962e-18	Mesothelioma	MESO
CENPM	22q13.2	0.8158052263253557	1.020213277264642e-20	2.476381106179931e-18	Mesothelioma	MESO
MKI67	10q26.2	0.8129537118664362	1.7771624207437757e-20	4.261763954516158e-18	Mesothelioma	MESO
POC1A	3p21.2	0.8117129765675171	2.2559301194269537e-20	5.3454801306040575e-18	Mesothelioma	MESO
PAQR4	16p13.3	0.8099280591199483	3.1697774033958894e-20	7.422499933787268e-18	Mesothelioma	MESO
PBK	8p21.1	0.8089702985383265	3.798783209642796e-20	8.791974535433746e-18	Mesothelioma	MESO
CKAP2L	2q14.1	0.8086002546772454	4.0728688559912317e-20	9.317974909155112e-18	Mesothelioma	MESO
CHAF1A	19p13.3	0.8074901230940023	5.0150550010261454e-20	1.1343142584139135e-17	Mesothelioma	MESO
ESPL1	12q13.13	0.8074030539502182	5.0972882491188615e-20	1.1399598349490091e-17	Mesothelioma	MESO
POLQ	3q13.33	0.8072289156626508	5.265691653557859e-20	1.1645369630268404e-17	Mesothelioma	MESO
ESCO2	8p21.1	0.8069024063734617	5.596091191646504e-20	1.2240065832805716e-17	Mesothelioma	MESO
TRIP13	5p15.33	0.806488827940488	6.043520049674668e-20	1.303944323475759e-17	Mesothelioma	MESO
KIF11	10q23.33	0.8064452933685965	6.092585514632515e-20	1.303944323475759e-17	Mesothelioma	MESO
MELK	9p13.2	0.8056399037885961	7.073066498676217e-20	1.497684208400547e-17	Mesothelioma	MESO
IQGAP3	1q22	0.8044644703475149	8.783132563246641e-20	1.8402049530406438e-17	Mesothelioma	MESO
LMNB2	19p13.3	0.8041379610583252	9.325223292878286e-20	1.9334296293900983e-17	Mesothelioma	MESO
UBE2T	1q32.1	0.8038767536269739	9.782096693202854e-20	2.0072459029021612e-17	Mesothelioma	MESO
CENPN	16q23.2	0.7982607938529186	2.6893447173728673e-19	5.462114005570362e-17	Mesothelioma	MESO
DDIAS	11q14.1	0.7964758764053503	3.684296282094419e-19	7.40729628270781e-17	Mesothelioma	MESO
PSRC1	1p13.3	0.7962364362599451	3.842289835571343e-19	7.647693688721201e-17	Mesothelioma	MESO
TK1	17q25.3	0.8003505247342514	4.287411578185332e-46	8.149083186656862e-42	Ovarian serous cystadenocarcinoma	OV
KPNA2	17q24.2	0.7174267465002505	4.4884769216156e-33	4.2656240424573854e-29	Ovarian serous cystadenocarcinoma	OV
PLK1	16p12.2	0.6757100635436678	3.6757106702695726e-28	2.3288077569937924e-24	Ovarian serous cystadenocarcinoma	OV
CDCA5	11q13.1	0.6724190926555346	8.294415150802391e-28	3.655864997027788e-24	Ovarian serous cystadenocarcinoma	OV
CCNA2	4q27	0.6718161666912961	9.6171541985263e-28	3.655864997027788e-24	Ovarian serous cystadenocarcinoma	OV
CENPA	2p23.3	0.6627205556376531	8.598644595297765e-27	2.723907297047077e-23	Ovarian serous cystadenocarcinoma	OV
JPT1	17q25.1	0.6597280922122061	1.738662403003862e-26	4.7209651848420584e-23	Ovarian serous cystadenocarcinoma	OV
CCNB2	15q22.2	0.6490335451455596	2.0185667629533717e-25	4.794101538163752e-22	Ovarian serous cystadenocarcinoma	OV
UBE2C	20q13.12	0.6485104182059993	2.2700538666530105e-25	4.794101538163752e-22	Ovarian serous cystadenocarcinoma	OV
ALYREF	17q25.3	0.6438968523718039	6.330886959807115e-25	1.2033116844505384e-21	Ovarian serous cystadenocarcinoma	OV
DEPDC1	1p31.3	0.641471848677405	1.0778153635704338e-24	1.8623669650348397e-21	Ovarian serous cystadenocarcinoma	OV
CDC20	1p34.2	0.6340416728239986	5.343449154101453e-24	8.463578172667193e-21	Ovarian serous cystadenocarcinoma	OV
CCNB1	5q13.2	0.6258800059110391	2.951717108152765e-23	4.3156374672815076e-20	Ovarian serous cystadenocarcinoma	OV
RRM2	2p25.1	0.6227545441111276	5.604680948248187e-23	7.609155055953806e-20	Ovarian serous cystadenocarcinoma	OV
PIMREG	17p13.2	0.6211186641052167	7.817376185148771e-23	9.90565794340818e-20	Ovarian serous cystadenocarcinoma	OV
CKS2	9q22.2	0.6146992758977394	2.831514451512893e-22	3.3636621987440973e-19	Ovarian serous cystadenocarcinoma	OV
UBE2S	19q13.42	0.6130855622875723	3.8951787434700155e-22	4.0047291646629183e-19	Ovarian serous cystadenocarcinoma	OV
CDKN3	14q22.2	0.6130515738140977	3.921354973801159e-22	4.0047291646629183e-19	Ovarian serous cystadenocarcinoma	OV
ZWINT	10q21.1	0.6129466528742429	4.003254281506574e-22	4.0047291646629183e-19	Ovarian serous cystadenocarcinoma	OV
UBE2T	1q32.1	0.6119092655534212	4.908988654009983e-22	4.665257367338388e-19	Ovarian serous cystadenocarcinoma	OV
AURKA	20q13.2	0.61002364415546	7.098493534492555e-22	6.424812695719047e-19	Ovarian serous cystadenocarcinoma	OV
AURKB	17p13.1	0.6077405053938228	1.1058137326392746e-21	9.553728007397587e-19	Ovarian serous cystadenocarcinoma	OV
DEPDC1B	5q12.1	0.6034845574109645	2.5028437899464246e-21	2.0683283441526823e-18	Ovarian serous cystadenocarcinoma	OV
CDK1	10q21.2	0.6026629230087186	2.9262483067852948e-21	2.3174667319611707e-18	Ovarian serous cystadenocarcinoma	OV
KIF4A	Xq13.1	0.600910299985222	4.078008488310047e-21	3.1004282934923624e-18	Ovarian serous cystadenocarcinoma	OV
KIFC1	6p21.32	0.6001965420422646	4.665465691435522e-21	3.410634861427499e-18	Ovarian serous cystadenocarcinoma	OV
MAD2L1	4q27	0.5994295847495201	5.389341702510545e-21	3.793896953319182e-18	Ovarian serous cystadenocarcinoma	OV
CENPM	22q13.2	0.5990965712637363	5.736963981633279e-21	3.894374085675133e-18	Ovarian serous cystadenocarcinoma	OV
SPC25	2q24.3	0.5952711689079356	1.1702193178025457e-20	7.669778818438962e-18	Ovarian serous cystadenocarcinoma	OV
CDCA8	1p34.3	0.5947436086892274	1.290147392736751e-20	8.173943831249143e-18	Ovarian serous cystadenocarcinoma	OV
DLGAP5	14q22.3	0.5920865967193731	2.1031303004857047e-20	1.2894902458494127e-17	Ovarian serous cystadenocarcinoma	OV
KIF2C	1p34.1	0.5855888872469338	6.818923096278954e-20	4.05022722784294e-17	Ovarian serous cystadenocarcinoma	OV
MND1	4q31.3	0.5811083197872028	1.5113842706207542e-19	8.705115403542022e-17	Ovarian serous cystadenocarcinoma	OV
MYBL2	20q13.12	0.5791044776119401	2.1490821145813756e-19	1.2014001103484767e-16	Ovarian serous cystadenocarcinoma	OV
SRSF2	17q25.1	0.578361164474656	2.4473506723230132e-19	1.3290512636812434e-16	Ovarian serous cystadenocarcinoma	OV
NCAPH	2q11.2	0.5755741096497715	3.972451713603123e-19	2.0973441589015156e-16	Ovarian serous cystadenocarcinoma	OV
MRPL12	17q25.3	0.5751219151765923	4.2953775876514303e-19	2.206547075905155e-16	Ovarian serous cystadenocarcinoma	OV
NUP85	17q25.1	0.574375646519876	4.885439955122556e-19	2.443619927026695e-16	Ovarian serous cystadenocarcinoma	OV
PTTG1	5q33.3	0.572826954337225	6.3747424668261565e-19	3.1067879504349934e-16	Ovarian serous cystadenocarcinoma	OV
CDC25C	5q31.2	0.571448204521945	8.069194062660398e-19	3.8342792887246546e-16	Ovarian serous cystadenocarcinoma	OV
RACGAP1	12q13.12	0.5711171863455	8.537600822375516e-19	3.9579068007534494e-16	Ovarian serous cystadenocarcinoma	OV
NEIL3	4q34.3	0.564668242943697	2.5311312069149354e-18	1.1454574011864805e-15	Ovarian serous cystadenocarcinoma	OV
FAM83D	20q11.23	0.5637653317570566	2.9415645837886024e-18	1.300239954513255e-15	Ovarian serous cystadenocarcinoma	OV
ORC1	1p32.3	0.5635554898773458	3.045913791992958e-18	1.3157655328275034e-15	Ovarian serous cystadenocarcinoma	OV
CDC45	22q11.21	0.5600517215900697	5.4315581932186e-18	2.294169479522354e-15	Ovarian serous cystadenocarcinoma	OV
TROAP	12q13.12	0.558420274863307	7.09391602366736e-18	2.931175257866207e-15	Ovarian serous cystadenocarcinoma	OV
CEP55	10q23.33	0.5569011378749814	9.084370275273748e-18	3.673757996215492e-15	Ovarian serous cystadenocarcinoma	OV
ERCC6L	Xq13.1	0.5563277671050687	9.969931756924768e-18	3.947885268830606e-15	Ovarian serous cystadenocarcinoma	OV
CDCA3	12p13.31	0.555163292448648	1.203642790026878e-17	4.6689058183756884e-15	Ovarian serous cystadenocarcinoma	OV
MELK	9p13.2	0.55498005024383	1.2397710858660979e-17	4.712865805811384e-15	Ovarian serous cystadenocarcinoma	OV
KIF18A	11p14.1	0.5535998226688345	1.5482177714577778e-17	5.7699951337447026e-15	Ovarian serous cystadenocarcinoma	OV
GINS2	16q24.1	0.5532791488104033	1.6299952033522764e-17	5.9579459288685996e-15	Ovarian serous cystadenocarcinoma	OV
PBK	8p21.1	0.5514171715679028	2.1953945074981586e-17	7.873181774342924e-15	Ovarian serous cystadenocarcinoma	OV
TUBA1C	12q13.12	0.5509102999852223	2.3800105232052238e-17	8.377196298992905e-15	Ovarian serous cystadenocarcinoma	OV
FAM72B	1p11.2	0.549939411851633	2.777033656434691e-17	9.59692340142803e-15	Ovarian serous cystadenocarcinoma	OV
SKA1	18q21.1	0.5497783360425598	2.8488934317607604e-17	9.669449545977995e-15	Ovarian serous cystadenocarcinoma	OV
PRPSAP1	17q25.1	0.5483833308704004	3.552355817715497e-17	1.1845548601283939e-14	Ovarian serous cystadenocarcinoma	OV
POC1A	3p21.2	0.5474685976060293	4.103167438253393e-17	1.3446362672221076e-14	Ovarian serous cystadenocarcinoma	OV
MRPL58	17q25.1	0.5469011378749814	4.486001289145455e-17	1.4451767203862315e-14	Ovarian serous cystadenocarcinoma	OV
CDC6	17q21.2	0.5408999556672087	1.140539581936915e-16	3.613039305645824e-14	Ovarian serous cystadenocarcinoma	OV
SGO1	3p24.3	0.5398936013004282	1.3313139468039734e-16	4.148243309328381e-14	Ovarian serous cystadenocarcinoma	OV
LRR1	14q21.3	0.5390649764040016	1.5115406167612438e-16	4.633847177867897e-14	Ovarian serous cystadenocarcinoma	OV
MCM10	10p13	0.5387010492093987	1.5980444947223235e-16	4.821274874791619e-14	Ovarian serous cystadenocarcinoma	OV
FEN1	11q12.2	0.5384276636618887	1.6661945836261736e-16	4.948337570466044e-14	Ovarian serous cystadenocarcinoma	OV
TPX2	20q11.21	0.5376075070193589	1.8881557178363067e-16	5.521257804448412e-14	Ovarian serous cystadenocarcinoma	OV
MRPS7	17q25.1	0.5363248115856362	2.2944824950026744e-16	6.607761936744823e-14	Ovarian serous cystadenocarcinoma	OV
HJURP	2q37.1	0.534949017289789	2.8253803506863895e-16	8.015224526193463e-14	Ovarian serous cystadenocarcinoma	OV
CKS1B	1q21.3	0.532915619920201	3.836401791718662e-16	1.0723307184587737e-13	Ovarian serous cystadenocarcinoma	OV
NUF2	1q23.3	0.5324885473621991	4.089899329259828e-16	1.1266190804527762e-13	Ovarian serous cystadenocarcinoma	OV
ANAPC11	17q25.3	0.5322772277227725	4.2213189389221217e-16	1.1462087010298967e-13	Ovarian serous cystadenocarcinoma	OV
TRIP13	5p15.33	0.5311541303384069	4.992150869868107e-16	1.3364198814589173e-13	Ovarian serous cystadenocarcinoma	OV
MRPL38	17q25.1	0.5310211319639427	5.092084126666387e-16	1.3442394860492782e-13	Ovarian serous cystadenocarcinoma	OV
CHAC2	2p16.2	0.530788580903162	5.271540818996219e-16	1.3725503609131662e-13	Ovarian serous cystadenocarcinoma	OV
SUMO2	17q25.1	0.5297635584453967	6.139052166702431e-16	1.5631774860324568e-13	Ovarian serous cystadenocarcinoma	OV
CIP2A	3q13.13	0.5297295699719217	6.170088633458218e-16	1.5631774860324568e-13	Ovarian serous cystadenocarcinoma	OV
SKA3	13q12.11	0.5296423821486627	6.250407162543627e-16	1.5631774860324568e-13	Ovarian serous cystadenocarcinoma	OV
H2AFX	11q23.3	0.5291977719808889	6.676154188491778e-16	1.6479696449436783e-13	Ovarian serous cystadenocarcinoma	OV
BUB1	2q13	0.5278380375350965	8.161839646655368e-16	1.988872899538187e-13	Ovarian serous cystadenocarcinoma	OV
ARL6IP1	16p12.3	0.5275114526378011	8.564236707222628e-16	2.0605119885339302e-13	Ovarian serous cystadenocarcinoma	OV
ESCO2	8p21.1	0.5272971774789419	8.838722904612857e-16	2.099970078099707e-13	Ovarian serous cystadenocarcinoma	OV
PRR11	17q22	0.5268848825181024	9.391277511022988e-16	2.2037038475557275e-13	Ovarian serous cystadenocarcinoma	OV
KIF4B	5q33.2	0.525803162405793	1.1006503411770773e-15	2.528137535398824e-13	Ovarian serous cystadenocarcinoma	OV
RAD51	15q15.1	0.525782473769765	1.1039901901304908e-15	2.528137535398824e-13	Ovarian serous cystadenocarcinoma	OV
ASF1B	19p13.12	0.5252268361164474	1.1974888451441914e-15	2.709603628530434e-13	Ovarian serous cystadenocarcinoma	OV
FAM72D	1q21.1	0.523632333382592	1.51088573782019e-15	3.3785182610292177e-13	Ovarian serous cystadenocarcinoma	OV
FOXM1	12p13.33	0.523506723806709	1.5387301149764654e-15	3.400772476204381e-13	Ovarian serous cystadenocarcinoma	OV
VRK1	14q32.2	0.5199172454558887	2.584758692994196e-15	5.646954997441458e-13	Ovarian serous cystadenocarcinoma	OV
GPS1	17q25.3	0.5187926703118074	3.0370244525362223e-15	6.51754936160497e-13	Ovarian serous cystadenocarcinoma	OV
PARPBP	12q23.2	0.518758681838333	3.0518329730248978e-15	6.51754936160497e-13	Ovarian serous cystadenocarcinoma	OV
CDCA4	14q32.33	0.5176621841288608	3.569314095658144e-15	7.537994779574928e-13	Ovarian serous cystadenocarcinoma	OV
GTSE1	22q13.31	0.5151219151765924	5.119653270924731e-15	1.0693324145106194e-12	Ovarian serous cystadenocarcinoma	OV
OIP5	15q15.1	0.513441702379193	6.488489215499558e-15	1.3405077665108708e-12	Ovarian serous cystadenocarcinoma	OV
CENPL	1q25.1	0.5132318604994824	6.682753441479921e-15	1.3657967167979449e-12	Ovarian serous cystadenocarcinoma	OV
NDC80	18p11.32	0.5131106842027482	6.797509517099496e-15	1.3707727620800655e-12	Ovarian serous cystadenocarcinoma	OV
NOL11	17q24.2	0.5130545293335302	6.8513396326409334e-15	1.3707727620800655e-12	Ovarian serous cystadenocarcinoma	OV
PKMYT1	16p13.3	0.5121693512634847	7.756964874812155e-15	1.5357982434953606e-12	Ovarian serous cystadenocarcinoma	OV
MROH7	1p32.3	-0.5118087778927145	8.158488066060665e-15	1.5986431203259284e-12	Ovarian serous cystadenocarcinoma	OV
CKAP2L	2q14.1	0.5116211024087488	8.375437880825829e-15	1.624407630620985e-12	Ovarian serous cystadenocarcinoma	OV
[truncated: 1,202 more rows]
