# Supplementary material for: Pan-cancer analysis identifies BIRC5 as a prognostic biomarker
Source: BMC Cancer. 2022 Mar 25;22:322. doi: 10.1186/s12885-022-09371-0 (PMC8953143; doi:10.1186/s12885-022-09371-0)
Supplement: Supplementary file 2 — Additional file 2: Additional Table 1 BIRC5 high impact mutations according to ICGC Data Portal. Additional Table 2 BIRC5 pathogenic mutations according to COSMIC. Additional Table 3 Top 100 genes co-expressed with BIRC5 for each cancer type. Additional Table 4 BIRC5 expression and clinicopathological features. [file 12885_2022_9371_MOESM2_ESM.zip › Additional table 4 - BIRC5 expression and clinicopathological features update 220222.xlsx]

## Sheet: ACC
Additional table 4(a): BIRC5 expression and clinicopathological features for ACC
	level	High BIRC5	Low BIRC5	p	test
n		35	5
age_at_initial_pathologic_diagnosis (mean (SD))		51.17 (17.20)	45.00 (8.03)	0.438
clinical_M (%)		2 ( 5.7)	0 ( 0.0)	0.604
	M0	29 ( 82.9)	5 (100.0)
	M1	4 ( 11.4)	0 ( 0.0)
ct_scan_findings (%)		7 ( 20.0)	1 ( 20.0)	0.958
	Liver Involvement	1 ( 2.9)	0 ( 0.0)
	Lung Involvement	2 ( 5.7)	0 ( 0.0)
	Normal	22 ( 62.9)	4 ( 80.0)
	Retroperitoneal Lymph Node Involvement	1 ( 2.9)	0 ( 0.0)
	Vena Cava Involvement/thrombus	2 ( 5.7)	0 ( 0.0)
cytoplasm_presence_less_than_equal_25_percent (%)		11 ( 31.4)	1 ( 20.0)	0.249
	Cytoplasm presence <= 25% Absent	1 ( 2.9)	1 ( 20.0)
	Cytoplasm presence <= 25% Present	23 ( 65.7)	3 ( 60.0)
diffuse_architecture (%)		10 ( 28.6)	1 ( 20.0)	0.604
	Diffuse Architecture Absent	7 ( 20.0)	2 ( 40.0)
	Diffuse Architecture Present	18 ( 51.4)	2 ( 40.0)
invasion_of_tumor_capsule (%)		2 ( 5.7)	0 ( 0.0)	0.58
	Invasion of Tumor Capsule Absent	13 ( 37.1)	3 ( 60.0)
	Invasion of Tumor Capsule Present	20 ( 57.1)	2 ( 40.0)
laterality (%)	Left	22 ( 62.9)	2 ( 40.0)	0.626
	Right	13 ( 37.1)	3 ( 60.0)
mitotane_therapy (%)		1 ( 2.9)	0 ( 0.0)	0.827
	NO	10 ( 28.6)	2 ( 40.0)
	YES	24 ( 68.6)	3 ( 60.0)
mitotic_rate (%)		6 ( 17.1)	0 ( 0.0)	0.104
	Mitotic Rate > 5/50 HPF Absent	11 ( 31.4)	4 ( 80.0)
	Mitotic Rate > 5/50 HPF Present	18 ( 51.4)	1 ( 20.0)
necrosis (%)		3 ( 8.6)	0 ( 0.0)	0.769
	Necrosis Absent	8 ( 22.9)	1 ( 20.0)
	Necrosis Present	24 ( 68.6)	4 ( 80.0)
pathologic_N (%)		2 ( 5.7)	0 ( 0.0)	0.665
	N0	30 ( 85.7)	5 (100.0)
	N1	3 ( 8.6)	0 ( 0.0)
pathologic_T (%)		2 ( 5.7)	0 ( 0.0)	0.898
	T1	5 ( 14.3)	1 ( 20.0)
	T2	19 ( 54.3)	3 ( 60.0)
	T3	5 ( 14.3)	1 ( 20.0)
	T4	4 ( 11.4)	0 ( 0.0)
primary_therapy_outcome_success (%)		11 ( 31.4)	1 ( 20.0)	0.826
	Complete Remission/Response	21 ( 60.0)	4 ( 80.0)
	Progressive Disease	2 ( 5.7)	0 ( 0.0)
	Stable Disease	1 ( 2.9)	0 ( 0.0)
radiation_therapy (%)		11 ( 31.4)	1 ( 20.0)	0.638
	NO	21 ( 60.0)	4 ( 80.0)
	YES	3 ( 8.6)	0 ( 0.0)
sinusoid_invasion (%)		10 ( 28.6)	1 ( 20.0)	0.834
	Sinusoid Invasion Absent	16 ( 45.7)	3 ( 60.0)
	Sinusoid Invasion Present	9 ( 25.7)	1 ( 20.0)
weiss_venous_invasion (%)		4 ( 11.4)	0 ( 0.0)	0.338
	Venous Invasion Absent	16 ( 45.7)	4 ( 80.0)
	Venous Invasion Present	15 ( 42.9)	1 ( 20.0)
ethnicity.demographic (%)	hispanic or latino	4 ( 11.4)	1 ( 20.0)	0.297
	not hispanic or latino	11 ( 31.4)	3 ( 60.0)
	not reported	20 ( 57.1)	1 ( 20.0)
gender.demographic (%)	female	23 ( 65.7)	4 ( 80.0)	0.898
	male	12 ( 34.3)	1 ( 20.0)
race.demographic (%)	asian	1 ( 2.9)	0 ( 0.0)	0.046
	black or african american	0 ( 0.0)	1 ( 20.0)
	not reported	6 ( 17.1)	0 ( 0.0)
	white	28 ( 80.0)	4 ( 80.0)
vital_status.demographic (%)	Alive	27 ( 77.1)	5 (100.0)	0.55
	Dead	8 ( 22.9)	0 ( 0.0)
synchronous_malignancy.diagnoses (%)	No	33 ( 94.3)	5 (100.0)	1
	Not Reported	2 ( 5.7)	0 ( 0.0)
tumor_grade.diagnoses (%)	not reported	35 (100.0)	5 (100.0)	NA
tumor_stage.diagnoses (%)	not reported	2 ( 5.7)	0 ( 0.0)	0.9
	stage i	5 ( 14.3)	1 ( 20.0)
	stage ii	17 ( 48.6)	3 ( 60.0)
	stage iii	7 ( 20.0)	1 ( 20.0)
	stage iv	4 ( 11.4)	0 ( 0.0)
NOTE: For categorical variables, p-values were calculated using Chi-square test, while one-way t-test was used for continuous variables.
P-values <0.05 were considered to be statistically significant. All p-values were obtained using the tableone script in R.

## Sheet: BLCA
Additional table 4(b): BIRC5 expression and clinicopathological features for BLCA
	level	High BIRC5	Low BIRC5	p	test
n		482	13
additional_treatment_completion_success_outcome (%)		126 ( 26.1)	1 ( 7.7)	0.011
	Complete Response	207 ( 42.9)	5 ( 38.5)
	Partial Response	5 ( 1.0)	0 ( 0.0)
	Progressive Disease	126 ( 26.1)	4 ( 30.8)
	Stable Disease	18 ( 3.7)	3 ( 23.1)
clinical_T (%)		277 ( 57.5)	7 ( 53.8)	<0.001
	T1	9 ( 1.9)	0 ( 0.0)
	T2	96 ( 19.9)	0 ( 0.0)
	T2a	16 ( 3.3)	1 ( 7.7)
	T2b	13 ( 2.7)	0 ( 0.0)
	T3	13 ( 2.7)	0 ( 0.0)
	T3a	26 ( 5.4)	2 ( 15.4)
	T3b	8 ( 1.7)	3 ( 23.1)
	T4	2 ( 0.4)	0 ( 0.0)
	T4a	11 ( 2.3)	0 ( 0.0)
	TX	11 ( 2.3)	0 ( 0.0)
age_at_initial_pathologic_diagnosis (mean (SD))		68.18 (10.55)	67.15 (11.20)	0.729
gleason_score (mean (SD))		6.38 (0.65)	6.50 (0.58)	0.726
neoplasm_histologic_grade (%)		4 ( 0.8)	0 ( 0.0)	0.782
	High Grade	458 ( 95.0)	12 ( 92.3)
	Low Grade	20 ( 4.1)	1 ( 7.7)
number_of_lymphnodes_positive_by_he (mean (SD))		1.87 (6.40)	1.27 (1.62)	0.758
pathologic_M (%)		3 ( 0.6)	0 ( 0.0)	0.935
	M0	240 ( 49.8)	7 ( 53.8)
	M1	11 ( 2.3)	0 ( 0.0)
	MX	228 ( 47.3)	6 ( 46.2)
pathologic_N (%)		6 ( 1.2)	0 ( 0.0)	0.652
	N0	281 ( 58.3)	6 ( 46.2)
	N1	57 ( 11.8)	1 ( 7.7)
	N2	92 ( 19.1)	5 ( 38.5)
	N3	8 ( 1.7)	0 ( 0.0)
	NX	38 ( 7.9)	1 ( 7.7)
pathologic_T (%)		32 ( 6.6)	0 ( 0.0)	0.034
	T0	1 ( 0.2)	0 ( 0.0)
	T1	6 ( 1.2)	0 ( 0.0)
	T2	42 ( 8.7)	0 ( 0.0)
	T2a	25 ( 5.2)	1 ( 7.7)
	T2b	65 ( 13.5)	4 ( 30.8)
	T3	53 ( 11.0)	0 ( 0.0)
	T3a	99 ( 20.5)	2 ( 15.4)
	T3b	84 ( 17.4)	3 ( 23.1)
	T4	15 ( 3.1)	3 ( 23.1)
	T4a	54 ( 11.2)	0 ( 0.0)
	T4b	5 ( 1.0)	0 ( 0.0)
	TX	1 ( 0.2)	0 ( 0.0)
person_concomitant_prostate_carcinoma_occurrence_indicator (%)		89 ( 18.5)	3 ( 23.1)	0.549
	NO	293 ( 60.8)	6 ( 46.2)
	YES	100 ( 20.7)	4 ( 30.8)
person_concomitant_prostate_carcinoma_pathologic_t_stage (%)		385 ( 79.9)	9 ( 69.2)	0.037
	pT1a	7 ( 1.5)	2 ( 15.4)
	pT1c	1 ( 0.2)	0 ( 0.0)
	pT2	3 ( 0.6)	0 ( 0.0)
	pT2a	41 ( 8.5)	0 ( 0.0)
	pT2b	10 ( 2.1)	0 ( 0.0)
	pT2c	25 ( 5.2)	2 ( 15.4)
	pT3	1 ( 0.2)	0 ( 0.0)
	pT3a	4 ( 0.8)	0 ( 0.0)
	pT3b	5 ( 1.0)	0 ( 0.0)
primary_therapy_outcome_success (%)		150 ( 31.1)	3 ( 23.1)	0.017
	Complete Remission/Response	228 ( 47.3)	3 ( 23.1)
	Partial Remission/Response	11 ( 2.3)	0 ( 0.0)
	Progressive Disease	69 ( 14.3)	4 ( 30.8)
	Stable Disease	24 ( 5.0)	3 ( 23.1)
ethnicity.demographic (%)	hispanic or latino	10 ( 2.1)	2 ( 15.4)	0.004
	not hispanic or latino	438 ( 90.9)	9 ( 69.2)
	not reported	34 ( 7.1)	2 ( 15.4)
gender.demographic (%)	female	139 ( 28.8)	3 ( 23.1)	0.887
	male	343 ( 71.2)	10 ( 76.9)
race.demographic (%)	asian	43 ( 8.9)	1 ( 7.7)	0.169
	black or african american	27 ( 5.6)	0 ( 0.0)
	not reported	18 ( 3.7)	2 ( 15.4)
	white	394 ( 81.7)	10 ( 76.9)
vital_status.demographic (%)	Alive	258 ( 53.5)	5 ( 38.5)	0.549
	Dead	223 ( 46.3)	8 ( 61.5)
	Not Reported	1 ( 0.2)	0 ( 0.0)
progression_or_recurrence.diagnoses (%)	not reported	482 (100.0)	13 (100.0)	NA
site_of_resection_or_biopsy.diagnoses (%)	Anterior wall of bladder	22 ( 4.6)	0 ( 0.0)	0.001
	Bladder neck	1 ( 0.2)	0 ( 0.0)
	Bladder, NOS	269 ( 55.8)	3 ( 23.1)
	Dome of bladder	28 ( 5.8)	2 ( 15.4)
	Lateral wall of bladder	68 ( 14.1)	0 ( 0.0)
	Posterior wall of bladder	62 ( 12.9)	3 ( 23.1)
	Trigone of bladder	31 ( 6.4)	5 ( 38.5)
	Ureteric orifice	1 ( 0.2)	0 ( 0.0)
synchronous_malignancy.diagnoses (%)	No	368 ( 76.3)	11 ( 84.6)	0.717
	Not Reported	114 ( 23.7)	2 ( 15.4)
tumor_grade.diagnoses (%)	not reported	482 (100.0)	13 (100.0)	NA
tumor_stage.diagnoses (%)	not reported	2 ( 0.4)	0 ( 0.0)	0.615
	stage i	5 ( 1.0)	0 ( 0.0)
	stage ii	140 ( 29.0)	5 ( 38.5)
	stage iii	173 ( 35.9)	2 ( 15.4)
	stage iv	162 ( 33.6)	6 ( 46.2)
bmi.exposures (mean (SD))		27.20 (6.97)	22.91 (0.15)	0.22
cigarettes_per_day.exposures (mean (SD))		2.08 (2.69)	2.29 (1.54)	0.828
NOTE: For categorical variables, p-values were calculated using Chi-square test, while one-way t-test was used for continuous variables.
P-values <0.05 were considered to be statistically significant. All p-values were obtained using the tableone script in R.
Abbreviations: BMI, body mass index.

## Sheet: BRCA
Additional table 4(c): BIRC5 expression and clinicopathological features for BRCA
	level	High BIRC5	Low BIRC5	p	test
n		1.459	81
age_at_initial_pathologic_diagnosis (mean (SD))		57.91 (13.54)	59.01 (13.67)	0.475
axillary_lymph_node_stage_method_type (%)		349 ( 23.9)	32 ( 39.5)	0.001
	Axillary lymph node dissection alone	399 ( 27.3)	23 ( 28.4)
	No axillary staging	37 ( 2.5)	0 ( 0.0)
	Other (specify)	22 ( 1.5)	0 ( 0.0)
	Sentinel lymph node biopsy plus axillary dissection	326 ( 22.3)	5 ( 6.2)
	Sentinel node biopsy alone	326 ( 22.3)	21 ( 25.9)
breast_carcinoma_surgical_procedure_name (%)		83 ( 5.7)	8 ( 9.9)	0.044
	Lumpectomy	308 ( 21.1)	10 ( 12.3)
	Modified Radical Mastectomy	419 ( 28.7)	32 ( 39.5)
	Other	375 ( 25.7)	15 ( 18.5)
	Simple Mastectomy	274 ( 18.8)	16 ( 19.8)
menopause_status (%)		158 ( 10.8)	25 ( 30.9)	<0.001
	Indeterminate (neither Pre or Postmenopausal)	37 ( 2.5)	0 ( 0.0)
	Peri (6-12 months since last menstrual period)	54 ( 3.7)	0 ( 0.0)
	Post (prior bilateral ovariectomy OR more than 12 mo since LMP with no prior hysterectomy)	893 ( 61.2)	39 ( 48.1)
	Pre (less than 6 months since LMP AND no prior bilateral ovariectomy AND not on estrogen replacement)	317 ( 21.7)	17 ( 21.0)
number_of_lymphnodes_positive_by_he (mean (SD))		2.43 (4.81)	1.92 (2.94)	0.355
pathologic_M (%)	cM0 (i+)	8 ( 0.5)	2 ( 2.5)	0.053
	M0	1221 ( 83.7)	72 ( 88.9)
	M1	28 ( 1.9)	0 ( 0.0)
	MX	202 ( 13.8)	7 ( 8.6)
pathologic_N (%)	N0	424 ( 29.1)	35 ( 43.2)	<0.001
	N0 (i-)	198 ( 13.6)	8 ( 9.9)
	N0 (i+)	28 ( 1.9)	1 ( 1.2)
	N0 (mol+)	2 ( 0.1)	0 ( 0.0)
	N1	177 ( 12.1)	2 ( 2.5)
	N1a	231 ( 15.8)	7 ( 8.6)
	N1b	65 ( 4.5)	13 ( 16.0)
	N1c	4 ( 0.3)	2 ( 2.5)
	N1mi	54 ( 3.7)	0 ( 0.0)
	N2	73 ( 5.0)	4 ( 4.9)
	N2a	79 ( 5.4)	4 ( 4.9)
	N3	30 ( 2.1)	3 ( 3.7)
	N3a	63 ( 4.3)	0 ( 0.0)
	N3b	3 ( 0.2)	0 ( 0.0)
	N3c	1 ( 0.1)	0 ( 0.0)
	NX	27 ( 1.9)	2 ( 2.5)
pathologic_T (%)	T1	46 ( 3.2)	8 ( 9.9)	<0.001
	T1a	2 ( 0.1)	2 ( 2.5)
	T1b	18 ( 1.2)	2 ( 2.5)
	T1c	298 ( 20.4)	12 ( 14.8)
	T2	863 ( 59.2)	36 ( 44.4)
	T2a	1 ( 0.1)	0 ( 0.0)
	T2b	2 ( 0.1)	2 ( 2.5)
	T3	170 ( 11.7)	11 ( 13.6)
	T3a	1 ( 0.1)	0 ( 0.0)
	T4	9 ( 0.6)	0 ( 0.0)
	T4b	42 ( 2.9)	6 ( 7.4)
	T4d	4 ( 0.3)	2 ( 2.5)
	TX	3 ( 0.2)	0 ( 0.0)
ethnicity.demographic (%)	hispanic or latino	41 ( 2.8)	0 ( 0.0)	0.267
	not hispanic or latino	1175 ( 80.5)	69 ( 85.2)
	not reported	243 ( 16.7)	12 ( 14.8)
gender.demographic (%)	female	1444 ( 99.0)	81 (100.0)	0.737
	male	15 ( 1.0)	0 ( 0.0)
race.demographic (%)	american indian or alaska native	1 ( 0.1)	0 ( 0.0)	<0.001
	asian	63 ( 4.3)	1 ( 1.2)
	black or african american	213 ( 14.6)	0 ( 0.0)
	not reported	95 ( 6.5)	2 ( 2.5)
	white	1087 ( 74.5)	78 ( 96.3)
vital_status.demographic (%)	Alive	1179 ( 80.8)	44 ( 54.3)	<0.001
	Dead	280 ( 19.2)	37 ( 45.7)
primary_diagnosis.diagnoses (%)	Adenoid cystic carcinoma	1 ( 0.1)	0 ( 0.0)	0.18
	Apocrine adenocarcinoma	1 ( 0.1)	0 ( 0.0)
	Basal cell carcinoma, NOS	1 ( 0.1)	0 ( 0.0)
	Carcinoma, NOS	1 ( 0.1)	0 ( 0.0)
	Cribriform carcinoma, NOS	1 ( 0.1)	0 ( 0.0)
	Infiltrating duct and lobular carcinoma	50 ( 3.4)	6 ( 7.4)
	Infiltrating duct carcinoma, NOS	1062 ( 72.8)	64 ( 79.0)
	Infiltrating duct mixed with other types of carcinoma	25 ( 1.7)	0 ( 0.0)
	Infiltrating lobular mixed with other types of carcinoma	7 ( 0.5)	2 ( 2.5)
	Intraductal micropapillary carcinoma	4 ( 0.3)	0 ( 0.0)
	Intraductal papillary adenocarcinoma with invasion	6 ( 0.4)	0 ( 0.0)
	Large cell neuroendocrine carcinoma	1 ( 0.1)	0 ( 0.0)
	Lobular carcinoma, NOS	238 ( 16.3)	7 ( 8.6)
	Medullary carcinoma, NOS	12 ( 0.8)	0 ( 0.0)
	Metaplastic carcinoma, NOS	20 ( 1.4)	0 ( 0.0)
	Mucinous adenocarcinoma	16 ( 1.1)	0 ( 0.0)
	Paget disease and infiltrating duct carcinoma of breast	4 ( 0.3)	2 ( 2.5)
	Papillary carcinoma, NOS	2 ( 0.1)	0 ( 0.0)
	Phyllodes tumor, malignant	1 ( 0.1)	0 ( 0.0)
	Pleomorphic carcinoma	4 ( 0.3)	0 ( 0.0)
	Secretory carcinoma of breast	1 ( 0.1)	0 ( 0.0)
	Tubular adenocarcinoma	1 ( 0.1)	0 ( 0.0)
prior_malignancy.diagnoses (%)	no	1374 ( 94.2)	76 ( 93.8)	0.961
	not reported	1 ( 0.1)	0 ( 0.0)
	yes	84 ( 5.8)	5 ( 6.2)
progression_or_recurrence.diagnoses (%)	not reported	1459 (100.0)	81 (100.0)	NA
synchronous_malignancy.diagnoses (%)	No	1374 ( 94.2)	76 ( 93.8)	1
	Not Reported	85 ( 5.8)	5 ( 6.2)
tumor_stage.diagnoses (%)	not reported	12 ( 0.8)	2 ( 2.5)	0.099
	stage i	131 ( 9.0)	14 ( 17.3)
	stage ia	100 ( 6.9)	6 ( 7.4)
	stage ib	6 ( 0.4)	0 ( 0.0)
	stage ii	6 ( 0.4)	0 ( 0.0)
	stage iia	469 ( 32.1)	27 ( 33.3)
	stage iib	376 ( 25.8)	11 ( 13.6)
	stage iii	2 ( 0.1)	0 ( 0.0)
	stage iiia	198 ( 13.6)	14 ( 17.3)
	stage iiib	36 ( 2.5)	4 ( 4.9)
	stage iiic	85 ( 5.8)	3 ( 3.7)
	stage iv	26 ( 1.8)	0 ( 0.0)
	stage x	12 ( 0.8)	0 ( 0.0)
NOTE: For categorical variables, p-values were calculated using Chi-square test, while one-way t-test was used for continuous variables.
P-values <0.05 were considered to be statistically significant. All p-values were obtained using the tableone script in R.

## Sheet: CESC
Additional table 4(d): BIRC5 expression and clinicopathological features for CESC
	level	High BIRC5	Low BIRC5	p	test
n		321	4
additional_treatment_completion_success_outcome (%)		128 ( 39.9)	0 ( 0.0)	0.07
	Complete Response	155 ( 48.3)	2 ( 50.0)
	Partial Response	5 ( 1.6)	0 ( 0.0)
	Progressive Disease	29 ( 9.0)	2 ( 50.0)
	Stable Disease	4 ( 1.2)	0 ( 0.0)
age_at_initial_pathologic_diagnosis (mean (SD))		48.14 (13.79)	47.50 (8.66)	0.927
clinical_stage (%)		7 ( 2.2)	0 ( 0.0)	0.982
	Stage I	5 ( 1.6)	0 ( 0.0)
	Stage IA	1 ( 0.3)	0 ( 0.0)
	Stage IA1	1 ( 0.3)	0 ( 0.0)
	Stage IA2	1 ( 0.3)	0 ( 0.0)
	Stage IB	39 ( 12.1)	0 ( 0.0)
	Stage IB1	80 ( 24.9)	2 ( 50.0)
	Stage IB2	39 ( 12.1)	0 ( 0.0)
	Stage II	5 ( 1.6)	0 ( 0.0)
	Stage IIA	9 ( 2.8)	0 ( 0.0)
	Stage IIA1	5 ( 1.6)	0 ( 0.0)
	Stage IIA2	10 ( 3.1)	0 ( 0.0)
	Stage IIB	44 ( 13.7)	2 ( 50.0)
	Stage III	1 ( 0.3)	0 ( 0.0)
	Stage IIIA	2 ( 0.6)	0 ( 0.0)
	Stage IIIB	48 ( 15.0)	0 ( 0.0)
	Stage IVA	9 ( 2.8)	0 ( 0.0)
	Stage IVB	15 ( 4.7)	0 ( 0.0)
hysterectomy_performed_type (%)		142 ( 44.2)	0 ( 0.0)	0.275
	Other	11 ( 3.4)	0 ( 0.0)
	Radical Hysterectomy	162 ( 50.5)	4 (100.0)
	Simple Hysterectomy	6 ( 1.9)	0 ( 0.0)
lymphovascular_invasion_indicator (%)		154 ( 48.0)	0 ( 0.0)	0.152
	ABSENT	73 ( 22.7)	2 ( 50.0)
	PRESENT	94 ( 29.3)	2 ( 50.0)
menopause_status (%)		71 ( 22.1)	0 ( 0.0)	0.722
	Indeterminate (neither Pre or Postmenopausal)	3 ( 0.9)	0 ( 0.0)
	Peri (6-12 months since last menstrual period)	25 ( 7.8)	0 ( 0.0)
	Post (prior bilateral ovariectomy OR >12 mo since LMP with no prior hysterectomy)	86 ( 26.8)	2 ( 50.0)
	Pre (<6 months since LMP AND no prior bilateral ovariectomy AND not on estrogen replacement)	136 ( 42.4)	2 ( 50.0)
neoplasm_histologic_grade (%)		8 ( 2.5)	0 ( 0.0)	0.969
	G1	26 ( 8.1)	0 ( 0.0)
	G2	138 ( 43.0)	2 ( 50.0)
	G3	124 ( 38.6)	2 ( 50.0)
	G4	1 ( 0.3)	0 ( 0.0)
	GX	24 ( 7.5)	0 ( 0.0)
pathologic_M (%)		51 ( 15.9)	0 ( 0.0)	0.161
	M0	118 ( 36.8)	0 ( 0.0)
	M1	13 ( 4.0)	0 ( 0.0)
	MX	139 ( 43.3)	4 (100.0)
pathologic_N (%)		45 ( 14.0)	0 ( 0.0)	0.402
	N0	142 ( 44.2)	2 ( 50.0)
	N1	68 ( 21.2)	2 ( 50.0)
	NX	66 ( 20.6)	0 ( 0.0)
pathologic_T (%)		45 ( 14.0)	0 ( 0.0)	0.904
	T1a1	1 ( 0.3)	0 ( 0.0)
	T1b	37 ( 11.5)	0 ( 0.0)
	T1b1	75 ( 23.4)	2 ( 50.0)
	T1b2	32 ( 10.0)	0 ( 0.0)
	T2	6 ( 1.9)	0 ( 0.0)
	T2a	13 ( 4.0)	0 ( 0.0)
	T2a1	7 ( 2.2)	0 ( 0.0)
	T2a2	14 ( 4.4)	0 ( 0.0)
	T2b	38 ( 11.8)	2 ( 50.0)
	T3	1 ( 0.3)	0 ( 0.0)
	T3a	2 ( 0.6)	0 ( 0.0)
	T3b	22 ( 6.9)	0 ( 0.0)
	T4	10 ( 3.1)	0 ( 0.0)
	Tis	1 ( 0.3)	0 ( 0.0)
	TX	17 ( 5.3)	0 ( 0.0)
primary_therapy_outcome_success (%)		152 ( 47.4)	0 ( 0.0)	0.33
	Complete Remission/Response	148 ( 46.1)	4 (100.0)
	Partial Remission/Response	5 ( 1.6)	0 ( 0.0)
	Progressive Disease	8 ( 2.5)	0 ( 0.0)
	Stable Disease	8 ( 2.5)	0 ( 0.0)
total_number_of_pregnancies (mean (SD))		3.68 (2.56)	4.00 (2.31)	0.806
ethnicity.demographic (%)	hispanic or latino	24 ( 7.5)	0 ( 0.0)	0.204
	not hispanic or latino	178 ( 55.5)	4 (100.0)
	not reported	119 ( 37.1)	0 ( 0.0)
gender.demographic (%)	female	321 (100.0)	4 (100.0)	NA
race.demographic (%)	american indian or alaska native	8 ( 2.5)	0 ( 0.0)	0.254
	asian	20 ( 6.2)	0 ( 0.0)
	black or african american	34 ( 10.6)	2 ( 50.0)
	native hawaiian or other pacific islander	3 ( 0.9)	0 ( 0.0)
	not reported	37 ( 11.5)	0 ( 0.0)
	white	219 ( 68.2)	2 ( 50.0)
vital_status.demographic (%)	Alive	241 ( 75.1)	2 ( 50.0)	0.57
	Dead	80 ( 24.9)	2 ( 50.0)
primary_diagnosis.diagnoses (%)	Adenocarcinoma, endocervical type	21 ( 6.5)	0 ( 0.0)	<0.001
	Adenocarcinoma, NOS	8 ( 2.5)	2 ( 50.0)
	Adenosquamous carcinoma	7 ( 2.2)	0 ( 0.0)
	Basaloid squamous cell carcinoma	1 ( 0.3)	0 ( 0.0)
	Endometrioid adenocarcinoma, NOS	3 ( 0.9)	0 ( 0.0)
	Mucinous adenocarcinoma, endocervical type	17 ( 5.3)	0 ( 0.0)
	Papillary squamous cell carcinoma	1 ( 0.3)	0 ( 0.0)
	Squamous cell carcinoma, keratinizing, NOS	35 ( 10.9)	0 ( 0.0)
	Squamous cell carcinoma, large cell, nonkeratinizing, NOS	50 ( 15.6)	0 ( 0.0)
	Squamous cell carcinoma, NOS	178 ( 55.5)	2 ( 50.0)
prior_malignancy.diagnoses (%)	no	313 ( 97.5)	4 (100.0)	1
	yes	8 ( 2.5)	0 ( 0.0)
progression_or_recurrence.diagnoses (%)	not reported	321 (100.0)	4 (100.0)	NA
synchronous_malignancy.diagnoses (%)	No	313 ( 97.5)	4 (100.0)	1
	Not Reported	8 ( 2.5)	0 ( 0.0)
bmi.exposures (mean (SD))		28.04 (7.50)	23.78 (0.32)	0.258
NOTE: For categorical variables, p-values were calculated using Chi-square test, while one-way t-test was used for continuous variables.
P-values <0.05 were considered to be statistically significant. All p-values were obtained using the tableone script in R.
Abbreviations: BMI, body mass index.

## Sheet: CHOL
Additional table 4(e): BIRC5 expression and clinicopathological features for CHOL
	level	High BIRC5	Low BIRC5	p	test
n		23	9
age_at_initial_pathologic_diagnosis (mean (SD))		61.65 (13.76)	70.89 (8.88)	0.073
hist_hepato_carcinoma_risk (%)		22 ( 95.7)	9 (100.0)	1
	Pancreatitis	1 ( 4.3)	0 ( 0.0)
neoplasm_histologic_grade (%)	G1	1 ( 4.3)	0 ( 0.0)	0.833
	G2	8 ( 34.8)	3 ( 33.3)
	G3	13 ( 56.5)	5 ( 55.6)
	G4	1 ( 4.3)	1 ( 11.1)
pathologic_M (%)	M0	20 ( 87.0)	7 ( 77.8)	0.749
	M1	2 ( 8.7)	1 ( 11.1)
	MX	1 ( 4.3)	1 ( 11.1)
pathologic_N (%)	N0	19 ( 82.6)	7 ( 77.8)	0.774
	N1	3 ( 13.0)	1 ( 11.1)
	NX	1 ( 4.3)	1 ( 11.1)
pathologic_T (%)	T1	14 ( 60.9)	7 ( 77.8)	0.41
	T2	3 ( 13.0)	0 ( 0.0)
	T2a	1 ( 4.3)	0 ( 0.0)
	T2b	2 ( 8.7)	2 ( 22.2)
	T3	3 ( 13.0)	0 ( 0.0)
perineural_invasion_present (%)		1 ( 4.3)	0 ( 0.0)	0.805
	NO	20 ( 87.0)	8 ( 88.9)
	YES	2 ( 8.7)	1 ( 11.1)
relative_family_cancer_history (%)		2 ( 8.7)	0 ( 0.0)	0.455
	NO	8 ( 34.8)	2 ( 22.2)
	YES	13 ( 56.5)	7 ( 77.8)
vascular_tumor_cell_type (%)	Micro	3 ( 13.0)	1 ( 11.1)	1
	None	20 ( 87.0)	8 ( 88.9)
weight (mean (SD))		82.87 (21.96)	90.22 (24.33)	0.415
ethnicity.demographic (%)	not hispanic or latino	23 (100.0)	9 (100.0)	NA
gender.demographic (%)	female	12 ( 52.2)	3 ( 33.3)	0.571
	male	11 ( 47.8)	6 ( 66.7)
race.demographic (%)	asian	1 ( 4.3)	0 ( 0.0)	0.659
	black or african american	1 ( 4.3)	0 ( 0.0)
	white	21 ( 91.3)	9 (100.0)
vital_status.demographic (%)	Alive	14 ( 60.9)	4 ( 44.4)	0.656
	Dead	9 ( 39.1)	5 ( 55.6)
progression_or_recurrence.diagnoses (%)	not reported	23 (100.0)	9 (100.0)	NA
site_of_resection_or_biopsy.diagnoses (%)	Extrahepatic bile duct	1 ( 4.3)	1 ( 11.1)	0.648
	Gallbladder	1 ( 4.3)	0 ( 0.0)
	Intrahepatic bile duct	21 ( 91.3)	8 ( 88.9)
synchronous_malignancy.diagnoses (%)	No	19 ( 82.6)	8 ( 88.9)	1
	Not Reported	4 ( 17.4)	1 ( 11.1)
tumor_grade.diagnoses (%)	not reported	23 (100.0)	9 (100.0)	NA
tumor_stage.diagnoses (%)	stage i	14 ( 60.9)	7 ( 77.8)	0.828
	stage ii	5 ( 21.7)	1 ( 11.1)
	stage iii	1 ( 4.3)	0 ( 0.0)
	stage iva	1 ( 4.3)	0 ( 0.0)
	stage ivb	2 ( 8.7)	1 ( 11.1)
NOTE: For categorical variables, p-values were calculated using Chi-square test, while one-way t-test was used for continuous variables.
P-values <0.05 were considered to be statistically significant. All p-values were obtained using the tableone script in R.

## Sheet: ESCA
Additional table 4(f): BIRC5 expression and clinicopathological features for ESCA
	level	High BIRC5	Low BIRC5	p	test
n		237	8
age_at_initial_pathologic_diagnosis (mean (SD))		64.21 (12.26)	78.50 (3.82)	0.001
amount_of_alcohol_consumption_per_day (mean (SD))		1.70 (2.30)	1.00 (0.89)	0.462
clinical_M (%)		171 ( 72.2)	6 ( 75.0)	0.002
	M0	47 ( 19.8)	0 ( 0.0)
	M1	12 ( 5.1)	0 ( 0.0)
	M1a	2 ( 0.8)	0 ( 0.0)
	M1b	1 ( 0.4)	0 ( 0.0)
	MX	4 ( 1.7)	2 ( 25.0)
clinical_N (%)		171 ( 72.2)	6 ( 75.0)	0.713
	N0	17 ( 7.2)	0 ( 0.0)
	N1	30 ( 12.7)	2 ( 25.0)
	N2	6 ( 2.5)	0 ( 0.0)
	NX	13 ( 5.5)	0 ( 0.0)
clinical_T (%)		171 ( 72.2)	6 ( 75.0)	0.939
	T1	9 ( 3.8)	0 ( 0.0)
	T2	10 ( 4.2)	0 ( 0.0)
	T3	39 ( 16.5)	2 ( 25.0)
	T4	6 ( 2.5)	0 ( 0.0)
	TX	2 ( 0.8)	0 ( 0.0)
clinical_stage (%)		172 ( 72.6)	6 ( 75.0)	0.472
	Stage IA	2 ( 0.8)	0 ( 0.0)
	Stage IB	1 ( 0.4)	0 ( 0.0)
	Stage IIA	17 ( 7.2)	0 ( 0.0)
	Stage IIB	7 ( 3.0)	0 ( 0.0)
	Stage III	9 ( 3.8)	2 ( 25.0)
	Stage IIIA	13 ( 5.5)	0 ( 0.0)
	Stage IIIB	1 ( 0.4)	0 ( 0.0)
	Stage IV	12 ( 5.1)	0 ( 0.0)
	Stage IVA	2 ( 0.8)	0 ( 0.0)
	Stage IVB	1 ( 0.4)	0 ( 0.0)
columnar_metaplasia_present (%)		95 ( 40.1)	2 ( 25.0)	0.122
	NO	96 ( 40.5)	6 ( 75.0)
	YES	46 ( 19.4)	0 ( 0.0)
columnar_mucosa_dysplasia (%)		134 ( 56.5)	4 ( 50.0)	0.89
	High grade dysplasia	45 ( 19.0)	2 ( 25.0)
	Low grade dysplasia	10 ( 4.2)	0 ( 0.0)
	Negative/no dysplasia	48 ( 20.3)	2 ( 25.0)
columnar_mucosa_goblet_cell_present (%)		131 ( 55.3)	4 ( 50.0)	0.647
	NO	90 ( 38.0)	4 ( 50.0)
	YES	16 ( 6.8)	0 ( 0.0)
esophageal_tumor_cental_location (%)		1 ( 0.4)	0 ( 0.0)	0.433
	Distal	176 ( 74.3)	8 (100.0)
	Mid	54 ( 22.8)	0 ( 0.0)
	Proximal	6 ( 2.5)	0 ( 0.0)
neoplasm_histologic_grade (%)	G1	20 ( 8.4)	0 ( 0.0)	0.043
	G2	86 ( 36.3)	2 ( 25.0)
	G3	61 ( 25.7)	0 ( 0.0)
	GX	70 ( 29.5)	6 ( 75.0)
number_of_lymphnodes_positive_by_he (mean (SD))		2.40 (3.46)	9.75 (8.29)	<0.001
number_pack_years_smoked (mean (SD))		33.82 (20.36)	38.50 (33.87)	0.595
pathologic_M (%)		30 ( 12.7)	2 ( 25.0)	0.002
	M0	174 ( 73.4)	2 ( 25.0)
	M1	4 ( 1.7)	0 ( 0.0)
	M1a	8 ( 3.4)	0 ( 0.0)
	MX	21 ( 8.9)	4 ( 50.0)
pathologic_N (%)		22 ( 9.3)	2 ( 25.0)	0.001
	N0	99 ( 41.8)	2 ( 25.0)
	N1	96 ( 40.5)	0 ( 0.0)
	N2	10 ( 4.2)	2 ( 25.0)
	N3	8 ( 3.4)	2 ( 25.0)
	NX	2 ( 0.8)	0 ( 0.0)
pathologic_T (%)		22 ( 9.3)	2 ( 25.0)	0.815
	T0	1 ( 0.4)	0 ( 0.0)
	T1	57 ( 24.1)	2 ( 25.0)
	T2	46 ( 19.4)	2 ( 25.0)
	T3	107 ( 45.1)	2 ( 25.0)
	T4	3 ( 1.3)	0 ( 0.0)
	T4a	1 ( 0.4)	0 ( 0.0)
primary_therapy_outcome_success (%)		114 ( 48.1)	6 ( 75.0)	0.639
	Complete Remission/Response	95 ( 40.1)	2 ( 25.0)
	Partial Remission/Response	6 ( 2.5)	0 ( 0.0)
	Progressive Disease	13 ( 5.5)	0 ( 0.0)
	Stable Disease	9 ( 3.8)	0 ( 0.0)
tobacco_smoking_history (mean (SD))		2.40 (1.12)	3.00 (1.31)	0.142
ethnicity.demographic (%)	hispanic or latino	4 ( 1.7)	0 ( 0.0)	0.073
	not hispanic or latino	91 ( 38.4)	0 ( 0.0)
	not reported	142 ( 59.9)	8 (100.0)
gender.demographic (%)	female	42 ( 17.7)	0 ( 0.0)	0.406
	male	195 ( 82.3)	8 (100.0)
race.demographic (%)	asian	38 ( 16.0)	0 ( 0.0)	0.277
	black or african american	8 ( 3.4)	0 ( 0.0)
	not reported	32 ( 13.5)	0 ( 0.0)
	white	159 ( 67.1)	8 (100.0)
vital_status.demographic (%)	Alive	140 ( 59.1)	4 ( 50.0)	0.883
	Dead	97 ( 40.9)	4 ( 50.0)
primary_diagnosis.diagnoses (%)	Adenocarcinoma, NOS	139 ( 58.6)	6 ( 75.0)	<0.001
	Basaloid squamous cell carcinoma	2 ( 0.8)	0 ( 0.0)
	Mucinous adenocarcinoma	2 ( 0.8)	2 ( 25.0)
	Squamous cell carcinoma, keratinizing, NOS	5 ( 2.1)	0 ( 0.0)
	Squamous cell carcinoma, NOS	88 ( 37.1)	0 ( 0.0)
	Tubular adenocarcinoma	1 ( 0.4)	0 ( 0.0)
prior_malignancy.diagnoses (%)	no	213 ( 89.9)	8 (100.0)	0.732
	yes	24 ( 10.1)	0 ( 0.0)
progression_or_recurrence.diagnoses (%)	not reported	237 (100.0)	8 (100.0)	NA
synchronous_malignancy.diagnoses (%)	No	213 ( 89.9)	8 (100.0)	0.732
	Not Reported	24 ( 10.1)	0 ( 0.0)
tissue_or_organ_of_origin.diagnoses (%)	Cardia, NOS	2 ( 0.8)	0 ( 0.0)	0.702
	Esophagus, NOS	9 ( 3.8)	0 ( 0.0)
	Lower third of esophagus	172 ( 72.6)	8 (100.0)
	Middle third of esophagus	48 ( 20.3)	0 ( 0.0)
	Thoracic esophagus	1 ( 0.4)	0 ( 0.0)
	Upper third of esophagus	5 ( 2.1)	0 ( 0.0)
tumor_stage.diagnoses (%)	not reported	29 ( 12.2)	2 ( 25.0)	0.002
	stage i	17 ( 7.2)	0 ( 0.0)
	stage ia	9 ( 3.8)	2 ( 25.0)
	stage ib	9 ( 3.8)	0 ( 0.0)
	stage iia	49 ( 20.7)	0 ( 0.0)
	stage iib	46 ( 19.4)	0 ( 0.0)
	stage iii	38 ( 16.0)	0 ( 0.0)
	stage iiia	11 ( 4.6)	2 ( 25.0)
	stage iiib	9 ( 3.8)	0 ( 0.0)
	stage iiic	8 ( 3.4)	2 ( 25.0)
	stage iv	6 ( 2.5)	0 ( 0.0)
	stage iva	6 ( 2.5)	0 ( 0.0)
alcohol_history.exposures (%)	No	65 ( 27.4)	0 ( 0.0)	0.204
	Not Reported	3 ( 1.3)	0 ( 0.0)
	Yes	169 ( 71.3)	8 (100.0)
bmi.exposures (mean (SD))		26.35 (6.34)	31.37 (5.80)	0.028
cigarettes_per_day.exposures (mean (SD))		1.85 (1.12)	2.11 (1.86)	0.595
NOTE: For categorical variables, p-values were calculated using Chi-square test, while one-way t-test was used for continuous variables.
P-values <0.05 were considered to be statistically significant. All p-values were obtained using the tableone script in R.
Abbreviations: BMI, body mass index.

## Sheet: HNSC
Additional table 4(g): BIRC5 expression and clinicopathological features for HNSC
	level	High BIRC5	Low BIRC5	p	test
n		334	3
age_at_initial_pathologic_diagnosis (mean (SD))		61.29 (11.57)	65.67 (15.53)	0.515
amount_of_alcohol_consumption_per_day (mean (SD))		3.46 (4.54)	0.00 (0.00)	0.286
clinical_M (%)		2 ( 0.6)	0 ( 0.0)	0.988
	M0	320 (95.8)	3 (100.0)
	M1	2 ( 0.6)	0 ( 0.0)
	MX	10 ( 3.0)	0 ( 0.0)
clinical_N (%)		2 ( 0.6)	0 ( 0.0)	0.99
	N0	170 (50.9)	2 ( 66.7)
	N1	54 (16.2)	1 ( 33.3)
	N2	12 ( 3.6)	0 ( 0.0)
	N2a	16 ( 4.8)	0 ( 0.0)
	N2b	42 (12.6)	0 ( 0.0)
	N2c	24 ( 7.2)	0 ( 0.0)
	N3	3 ( 0.9)	0 ( 0.0)
	NX	11 ( 3.3)	0 ( 0.0)
clinical_T (%)		2 ( 0.6)	0 ( 0.0)	0.469
	T1	23 ( 6.9)	1 ( 33.3)
	T2	101 (30.2)	0 ( 0.0)
	T3	97 (29.0)	0 ( 0.0)
	T4	12 ( 3.6)	0 ( 0.0)
	T4a	90 (26.9)	2 ( 66.7)
	T4b	2 ( 0.6)	0 ( 0.0)
	TX	7 ( 2.1)	0 ( 0.0)
clinical_stage (%)		8 ( 2.4)	0 ( 0.0)	0.157
	Stage I	11 ( 3.3)	1 ( 33.3)
	Stage II	74 (22.2)	0 ( 0.0)
	Stage III	80 (24.0)	0 ( 0.0)
	Stage IVA	155 (46.4)	2 ( 66.7)
	Stage IVB	4 ( 1.2)	0 ( 0.0)
	Stage IVC	2 ( 0.6)	0 ( 0.0)
days_to_new_tumor_event_after_initial_treatment (mean (SD))		505.68 (551.90)	NaN (NA)	NA
followup_treatment_success (%)		163 (48.8)	3 (100.0)	0.682
	Complete Remission/Response	116 (34.7)	0 ( 0.0)
	Partial Remission/Response	1 ( 0.3)	0 ( 0.0)
	Persistent Disease	8 ( 2.4)	0 ( 0.0)
	Progressive Disease	39 (11.7)	0 ( 0.0)
	Stable Disease	7 ( 2.1)	0 ( 0.0)
frequency_of_alcohol_consumption (mean (SD))		4.32 (3.12)	3.50 (4.95)	0.713
hpv_status_by_ish_testing (%)		295 (88.3)	3 (100.0)	0.82
	Negative	31 ( 9.3)	0 ( 0.0)
	Positive	8 ( 2.4)	0 ( 0.0)
hpv_status_by_p16_testing (%)		277 (82.9)	3 (100.0)	0.735
	Negative	41 (12.3)	0 ( 0.0)
	Positive	16 ( 4.8)	0 ( 0.0)
laterality (%)		139 (41.6)	3 (100.0)	0.245
	Left	79 (23.7)	0 ( 0.0)
	Midline	17 ( 5.1)	0 ( 0.0)
	Right	99 (29.6)	0 ( 0.0)
lymphovascular_invasion_present (%)		105 (31.4)	2 ( 66.7)	0.276
	NO	147 (44.0)	0 ( 0.0)
	YES	82 (24.6)	1 ( 33.3)
neoplasm_histologic_grade (%)		1 ( 0.3)	0 ( 0.0)	0.784
	G1	38 (11.4)	0 ( 0.0)
	G2	187 (56.0)	1 ( 33.3)
	G3	91 (27.2)	2 ( 66.7)
	G4	1 ( 0.3)	0 ( 0.0)
	GX	16 ( 4.8)	0 ( 0.0)
number_of_lymphnodes_positive_by_he (mean (SD))		1.92 (3.42)	1.00 (1.00)	0.641
number_of_lymphnodes_positive_by_ihc (mean (SD))		0.35 (2.14)	0.00 (0.00)	0.818
number_pack_years_smoked (mean (SD))		44.57 (37.87)	60.00 (NA)	NA
pathologic_M (%)		200 (59.9)	3 (100.0)	0.368
	M0	96 (28.7)	0 ( 0.0)
	MX	38 (11.4)	0 ( 0.0)
pathologic_N (%)		10 ( 3.0)	0 ( 0.0)	0.969
	N0	112 (33.5)	1 ( 33.3)
	N1	43 (12.9)	1 ( 33.3)
	N2	10 ( 3.0)	0 ( 0.0)
	N2a	6 ( 1.8)	0 ( 0.0)
	N2b	63 (18.9)	1 ( 33.3)
	N2c	26 ( 7.8)	0 ( 0.0)
	N3	3 ( 0.9)	0 ( 0.0)
	NX	61 (18.3)	0 ( 0.0)
pathologic_T (%)		7 ( 2.1)	0 ( 0.0)	0.784
	T1	26 ( 7.8)	1 ( 33.3)
	T2	104 (31.1)	0 ( 0.0)
	T3	64 (19.2)	1 ( 33.3)
	T4	3 ( 0.9)	0 ( 0.0)
	T4a	107 (32.0)	1 ( 33.3)
	T4b	3 ( 0.9)	0 ( 0.0)
	TX	20 ( 6.0)	0 ( 0.0)
ethnicity.demographic (%)	hispanic or latino	18 ( 5.4)	0 ( 0.0)	0.161
	not hispanic or latino	295 (88.3)	2 ( 66.7)
	not reported	21 ( 6.3)	1 ( 33.3)
gender.demographic (%)	female	97 (29.0)	0 ( 0.0)	0.641
	male	237 (71.0)	3 (100.0)
race.demographic (%)	american indian or alaska native	1 ( 0.3)	0 ( 0.0)	0.971
	asian	5 ( 1.5)	0 ( 0.0)
	black or african american	32 ( 9.6)	0 ( 0.0)
	not reported	12 ( 3.6)	0 ( 0.0)
	white	284 (85.0)	3 (100.0)
vital_status.demographic (%)	Alive	154 (46.1)	1 ( 33.3)	1
	Dead	180 (53.9)	2 ( 66.7)
NOTE: For categorical variables, p-values were calculated using Chi-square test, while one-way t-test was used for continuous variables.
P-values <0.05 were considered to be statistically significant. All p-values were obtained using the tableone script in R.

## Sheet: KICH
Additional table 4(h): BIRC5 expression and clinicopathological features for KICH
	level	High BIRC5	Low BIRC5	p	test
n		49	35
age_at_initial_pathologic_diagnosis (mean (SD))		52.31 (13.81)	52.11 (12.91)	0.949
clinical_M (%)		24 ( 49.0)	7 ( 20.0)	0.023
	M0	20 ( 40.8)	21 ( 60.0)
	MX	5 ( 10.2)	7 ( 20.0)
followup_treatment_success (%)		37 ( 75.5)	23 ( 65.7)	0.462
	Complete Remission/Response	12 ( 24.5)	12 ( 34.3)
hemoglobin_result (%)		10 ( 20.4)	5 ( 14.3)	0.769
	Low	25 ( 51.0)	19 ( 54.3)
	Normal	14 ( 28.6)	11 ( 31.4)
laterality (%)	Left	23 ( 46.9)	17 ( 48.6)	1
	Right	26 ( 53.1)	18 ( 51.4)
number_of_lymphnodes_positive (mean (SD))		0.57 (1.20)	0.08 (0.28)	0.153
number_pack_years_smoked (mean (SD))		27.67 (23.08)	20.00 (19.14)	0.541
pathologic_M (%)		14 ( 28.6)	23 ( 65.7)	0.006
	M0	28 ( 57.1)	11 ( 31.4)
	M1	4 ( 8.2)	0 ( 0.0)
	MX	3 ( 6.1)	1 ( 2.9)
pathologic_N (%)	N0	28 ( 57.1)	21 ( 60.0)	0.308
	N1	4 ( 8.2)	1 ( 2.9)
	N2	3 ( 6.1)	0 ( 0.0)
	NX	14 ( 28.6)	13 ( 37.1)
pathologic_T (%)	T1	4 ( 8.2)	1 ( 2.9)	0.564
	T1a	3 ( 6.1)	3 ( 8.6)
	T1b	9 ( 18.4)	7 ( 20.0)
	T2	12 ( 24.5)	12 ( 34.3)
	T2b	5 ( 10.2)	2 ( 5.7)
	T3	0 ( 0.0)	1 ( 2.9)
	T3a	10 ( 20.4)	8 ( 22.9)
	T3b	4 ( 8.2)	0 ( 0.0)
	T4	2 ( 4.1)	1 ( 2.9)
primary_therapy_outcome_success (%)		37 ( 75.5)	24 ( 68.6)	0.478
	Complete Remission/Response	11 ( 22.4)	11 ( 31.4)
	Partial Remission/Response	1 ( 2.0)	0 ( 0.0)
ethnicity.demographic (%)	hispanic or latino	2 ( 4.1)	2 ( 5.7)	0.646
	not hispanic or latino	21 ( 42.9)	18 ( 51.4)
	not reported	26 ( 53.1)	15 ( 42.9)
gender.demographic (%)	female	20 ( 40.8)	18 ( 51.4)	0.459
	male	29 ( 59.2)	17 ( 48.6)
race.demographic (%)	asian	3 ( 6.1)	0 ( 0.0)	0.167
	black or african american	2 ( 4.1)	2 ( 5.7)
	not reported	0 ( 0.0)	2 ( 5.7)
	white	44 ( 89.8)	31 ( 88.6)
vital_status.demographic (%)	Alive	39 ( 79.6)	31 ( 88.6)	0.428
	Dead	10 ( 20.4)	4 ( 11.4)
tumor_grade.diagnoses (%)	not reported	49 (100.0)	35 (100.0)	NA
tumor_stage.diagnoses (%)	stage i	16 ( 32.7)	11 ( 31.4)	0.128
	stage ii	17 ( 34.7)	14 ( 40.0)
	stage iii	7 ( 14.3)	9 ( 25.7)
	stage iv	9 ( 18.4)	1 ( 2.9)
alcohol_history.exposures (%)	Not Reported	49 (100.0)	35 (100.0)	NA
cigarettes_per_day.exposures (mean (SD))		1.52 (1.26)	1.10 (1.05)	0.541
NOTE: For categorical variables, p-values were calculated using Chi-square test, while one-way t-test was used for continuous variables.
P-values <0.05 were considered to be statistically significant. All p-values were obtained using the tableone script in R.

## Sheet: KIRC
Additional table 4(i): BIRC5 expression and clinicopathological features for KIRC
	level	High BIRC5	Low BIRC5	p	test
n		965	166
age_at_initial_pathologic_diagnosis (mean (SD))		60.81 (12.05)	62.45 (11.78)	0.104
hemoglobin_result (%)		137 (14.2)	32 (19.3)	0.256
	Elevated	6 ( 0.6)	2 ( 1.2)
	Low	493 (51.1)	83 (50.0)
	Normal	329 (34.1)	49 (29.5)
laterality (%)	Bilateral	1 ( 0.1)	0 ( 0.0)	0.907
	Left	465 (48.2)	79 (47.6)
	Right	499 (51.7)	87 (52.4)
neoplasm_histologic_grade (%)		5 ( 0.5)	0 ( 0.0)	0.531
	G1	21 ( 2.2)	2 ( 1.2)
	G2	406 (42.1)	72 (43.4)
	G3	374 (38.8)	68 (41.0)
	G4	155 (16.1)	22 (13.3)
	GX	4 ( 0.4)	2 ( 1.2)
pathologic_M (%)		2 ( 0.2)	0 ( 0.0)	0.802
	M0	766 (79.4)	136 (81.9)
	M1	165 (17.1)	26 (15.7)
	MX	32 ( 3.3)	4 ( 2.4)
pathologic_N (%)	N0	436 (45.2)	87 (52.4)	0.116
	N1	31 ( 3.2)	2 ( 1.2)
	NX	498 (51.6)	77 (46.4)
pathologic_T (%)	T1	35 ( 3.6)	6 ( 3.6)	0.018
	T1a	228 (23.6)	45 (27.1)
	T1b	208 (21.6)	28 (16.9)
	T2	96 ( 9.9)	34 (20.5)
	T2a	14 ( 1.5)	1 ( 0.6)
	T2b	8 ( 0.8)	2 ( 1.2)
	T3	7 ( 0.7)	0 ( 0.0)
	T3a	234 (24.2)	30 (18.1)
	T3b	109 (11.3)	16 ( 9.6)
	T3c	4 ( 0.4)	0 ( 0.0)
	T4	22 ( 2.3)	4 ( 2.4)
platelet_qualitative_result (%)		154 (16.0)	38 (22.9)	0.083
	Elevated	67 ( 6.9)	6 ( 3.6)
	Low	91 ( 9.4)	15 ( 9.0)
	Normal	653 (67.7)	107 (64.5)
serum_calcium_result (%)		309 (32.0)	54 (32.5)	0.887
	Elevated	20 ( 2.1)	2 ( 1.2)
	Low	379 (39.3)	64 (38.6)
	Normal	257 (26.6)	46 (27.7)
white_cell_count_result (%)		163 (16.9)	38 (22.9)	0.314
	Elevated	296 (30.7)	48 (28.9)
	Low	15 ( 1.6)	2 ( 1.2)
	Normal	491 (50.9)	78 (47.0)
ethnicity.demographic (%)	hispanic or latino	48 ( 5.0)	7 ( 4.2)	0.358
	not hispanic or latino	631 (65.4)	118 (71.1)
	not reported	286 (29.6)	41 (24.7)
gender.demographic (%)	female	326 (33.8)	47 (28.3)	0.195
	male	639 (66.2)	119 (71.7)
race.demographic (%)	asian	16 ( 1.7)	0 ( 0.0)	0.061
	black or african american	72 ( 7.5)	9 ( 5.4)
	not reported	14 ( 1.5)	6 ( 3.6)
	white	863 (89.4)	151 (91.0)
vital_status.demographic (%)	Alive	629 (65.2)	110 (66.3)	0.855
	Dead	336 (34.8)	56 (33.7)
prior_malignancy.diagnoses (%)	no	840 (87.0)	146 (88.0)	0.844
	yes	125 (13.0)	20 (12.0)
tumor_stage.diagnoses (%)	not reported	4 ( 0.4)	0 ( 0.0)	0.021
	stage i	462 (47.9)	73 (44.0)
	stage ii	96 ( 9.9)	31 (18.7)
	stage iii	232 (24.0)	34 (20.5)
	stage iv	171 (17.7)	28 (16.9)
NOTE: For categorical variables, p-values were calculated using Chi-square test, while one-way t-test was used for continuous variables.
P-values <0.05 were considered to be statistically significant. All p-values were obtained using the tableone script in R.

## Sheet: KIRP
Additional table 4(j): BIRC5 expression and clinicopathological features for KIRP
	level	High BIRC5	Low BIRC5	p	test
n		322	122
age_at_initial_pathologic_diagnosis (mean (SD))		61.12 (12.29)	64.48 (12.03)	0.01
clinical_M (%)		35 (10.9)	14 (11.5)	0.115
	M0	212 (65.8)	92 (75.4)
	M1	14 ( 4.3)	2 ( 1.6)
	MX	61 (18.9)	14 (11.5)
clinical_N (%)		102 (31.7)	28 (23.0)	0.118
	N0	135 (41.9)	53 (43.4)
	N1	31 ( 9.6)	10 ( 8.2)
	N2	2 ( 0.6)	0 ( 0.0)
	NX	52 (16.1)	31 (25.4)
clinical_T (%)		102 (31.7)	28 (23.0)	0.143
	T1	52 (16.1)	12 ( 9.8)
	T1a	63 (19.6)	32 (26.2)
	T1b	22 ( 6.8)	13 (10.7)
	T2	10 ( 3.1)	8 ( 6.6)
	T2a	6 ( 1.9)	1 ( 0.8)
	T2b	8 ( 2.5)	6 ( 4.9)
	T3	5 ( 1.6)	2 ( 1.6)
	T3a	47 (14.6)	20 (16.4)
	T3b	4 ( 1.2)	0 ( 0.0)
	T4	1 ( 0.3)	0 ( 0.0)
	TX	2 ( 0.6)	0 ( 0.0)
clinical_stage (%)		108 (33.5)	26 (21.3)	0.014
	Stage I	132 (41.0)	59 (48.4)
	Stage II	19 ( 5.9)	15 (12.3)
	Stage III	48 (14.9)	20 (16.4)
	Stage IV	15 ( 4.7)	2 ( 1.6)
hemoglobin_result (%)		106 (32.9)	24 (19.7)	0.003
	Elevated	1 ( 0.3)	0 ( 0.0)
	Low	107 (33.2)	35 (28.7)
	Normal	108 (33.5)	63 (51.6)
laterality (%)		0 ( 0.0)	1 ( 0.8)	0.334
	Bilateral	2 ( 0.6)	0 ( 0.0)
	Left	177 (55.0)	67 (54.9)
	Right	143 (44.4)	54 (44.3)
pathologic_M (%)		12 ( 3.7)	6 ( 4.9)	0.01
	M0	108 (33.5)	61 (50.0)
	M1	16 ( 5.0)	4 ( 3.3)
	MX	186 (57.8)	51 (41.8)
pathologic_N (%)		2 ( 0.6)	0 ( 0.0)	0.461
	N0	60 (18.6)	28 (23.0)
	N1	40 (12.4)	12 ( 9.8)
	N2	4 ( 1.2)	0 ( 0.0)
	NX	216 (67.1)	82 (67.2)
pathologic_T (%)	T1	22 ( 6.8)	6 ( 4.9)	0.3
	T1a	111 (34.5)	44 (36.1)
	T1b	63 (19.6)	29 (23.8)
	T2	19 ( 5.9)	6 ( 4.9)
	T2a	12 ( 3.7)	6 ( 4.9)
	T2b	5 ( 1.6)	0 ( 0.0)
	T3	15 ( 4.7)	0 ( 0.0)
	T3a	51 (15.8)	16 (13.1)
	T3b	17 ( 5.3)	9 ( 7.4)
	T3c	2 ( 0.6)	2 ( 1.6)
	T4	3 ( 0.9)	2 ( 1.6)
	TX	2 ( 0.6)	2 ( 1.6)
platelet_qualitative_result (%)		108 (33.5)	25 (20.5)	0.004
	Elevated	7 ( 2.2)	0 ( 0.0)
	Low	16 ( 5.0)	13 (10.7)
	Normal	191 (59.3)	84 (68.9)
primary_therapy_outcome_success (%)		172 (53.4)	89 (73.0)	0.001
	Complete Remission/Response	141 (43.8)	33 (27.0)
	Progressive Disease	5 ( 1.6)	0 ( 0.0)
	Stable Disease	4 ( 1.2)	0 ( 0.0)
serum_calcium_result (%)		132 (41.0)	34 (27.9)	0.005
	Elevated	7 ( 2.2)	0 ( 0.0)
	Low	48 (14.9)	31 (25.4)
	Normal	135 (41.9)	57 (46.7)
tobacco_smoking_history (mean (SD))		2.09 (1.25)	2.33 (1.29)	0.102
tumor_type (%)		147 (45.7)	63 (51.6)	0.264
	Type 1	75 (23.3)	20 (16.4)
	Type 2	100 (31.1)	39 (32.0)
white_cell_count_result (%)		108 (33.5)	24 (19.7)	0.007
	Elevated	42 (13.0)	20 (16.4)
	Low	10 ( 3.1)	10 ( 8.2)
	Normal	162 (50.3)	68 (55.7)
ethnicity.demographic (%)	hispanic or latino	16 ( 5.0)	9 ( 7.4)	<0.001
	not hispanic or latino	257 (79.8)	71 (58.2)
	not reported	49 (15.2)	42 (34.4)
gender.demographic (%)	female	86 (26.7)	34 (27.9)	0.9
	male	236 (73.3)	88 (72.1)
race.demographic (%)	american indian or alaska native	2 ( 0.6)	2 ( 1.6)	0.129
	asian	6 ( 1.9)	0 ( 0.0)
	black or african american	55 (17.1)	31 (25.4)
	not reported	19 ( 5.9)	6 ( 4.9)
	white	240 (74.5)	83 (68.0)
vital_status.demographic (%)	Alive	262 (81.4)	103 (84.4)	0.54
	Dead	60 (18.6)	19 (15.6)
prior_malignancy.diagnoses (%)	no	270 (83.9)	109 (89.3)	0.19
	yes	52 (16.1)	13 (10.7)
synchronous_malignancy.diagnoses (%)	No	280 (87.0)	110 (90.2)	0.264
	Not Reported	30 ( 9.3)	11 ( 9.0)
	Yes	12 ( 3.7)	1 ( 0.8)
tumor_stage.diagnoses (%)	not reported	27 ( 8.4)	6 ( 4.9)	0.437
	stage i	174 (54.0)	77 (63.1)
	stage ii	22 ( 6.8)	8 ( 6.6)
	stage iii	76 (23.6)	25 (20.5)
	stage iv	23 ( 7.1)	6 ( 4.9)
bmi.exposures (mean (SD))		30.22 (16.63)	32.75 (40.24)	0.422
cigarettes_per_day.exposures (mean (SD))		1.83 (1.57)	1.43 (0.89)	0.333
NOTE: For categorical variables, p-values were calculated using Chi-square test, while one-way t-test was used for continuous variables.
P-values <0.05 were considered to be statistically significant. All p-values were obtained using the tableone script in R.
Abbreviations: BMI, body mass index.

[truncated: 14 more sheets: LGG, LIHC, LUAD, LUSC, MESO, PAAD, PCPG, PRAD, SARC, STAD, THCA, THYM, UCEC, UVM]
